# Supplementary material for: Bis[2-(2-pyridylmethyl­eneamino)benzene­sulfonato]-κ3 N,N′,O;κ2 N,N′-copper(II)
Source: Acta Crystallogr Sect E Struct Rep Online. 2009 Sep 12;65(Pt 10):m1200. doi: 10.1107/S1600536809035661 (PMC2970261; doi:10.1107/S1600536809035661)
Supplement: Supplementary file 1 [file e-65-m1200-sup1.cif]

##############################################################################
###                                                                        ###
###        Electronic paper (Acta Crystallographica Section E)             ###
###                                                                        ###
##############################################################################
#                                                                            #
# This CIF contains the data in a paper accepted for publication in Acta     #
# Crystallographica Section E. It conforms to the requirements of Notes      #
# for Authors for Section E, and has been peer reviewed under the auspices   #
# of the IUCr Commission on Journals.                                        #
#                                                                            #
# Full details of the Crystallographic Information File format               #
# are given in the paper "The Crystallographic Information File (CIF):       #
# a New Standard Archive File for Crystallography" by S. R. Hall, F. H.      #
# Allen and I. D. Brown [Acta Cryst. (1991), A47, 655-685].                  #
#                                                                            #
# The current version of the core CIF dictionary is obtainable from          #
# ftp://ftp.iucr.org/pub/cif_core.dic. The current version number is 2.4.    #
#                                                                            #
# Software is freely available for graphical display of the structure(s) in  #
# this CIF.  For information consult the CIF home page http://www.iucr.org/  #
# cif/home.html                                                              #
#                                                                            #
# This file may be used for bona fide research purposes within the           #
# scientific community so long as proper attribution is given to the journal # 
# article from which it was obtained.                                        #
#                                                                            #
##############################################################################
                                             
data_I
_audit_creation_method     SHELXL-97
_chemical_name_systematic
;
Bis[2-(2-pyridylmethyleneamino)benzenesulfonato]-
\k^3^<i>N</i>,<i>N</i>',<i>O</i>;\k^2^<i>N</i>,<i>N</i>'-copper(II)
;
_chemical_name_common     ?
_chemical_formula_moiety     'C24 H18 Cu N4 O6 S2'
_chemical_formula_sum     'C24 H18 Cu N4 O6 S2'
_chemical_formula_iupac     '[Cu (C12 H9 N2 O3 S)2]'
_chemical_formula_weight     586.08
_chemical_melting_point     ?
_symmetry_cell_setting     orthorhombic
_symmetry_space_group_name_H-M     'P b c a'
loop_
    _symmetry_equiv_pos_as_xyz
    'x, y, z'
    '-x+1/2, -y, z+1/2'
    '-x, y+1/2, -z+1/2'
    'x+1/2, -y+1/2, -z'
    '-x, -y, -z'
    'x-1/2, y, -z-1/2'
    'x, -y-1/2, z-1/2'
    '-x-1/2, y-1/2, z'
_cell_length_a     17.347(4)
_cell_length_b     14.686(4)
_cell_length_c     18.830(5)
_cell_angle_alpha     90.00
_cell_angle_beta     90.00
_cell_angle_gamma     90.00
_cell_volume     4797(2)
_cell_formula_units_Z     8
_cell_measurement_reflns_used     1929
_cell_measurement_theta_min     2.35
_cell_measurement_theta_max     18.09
_cell_measurement_temperature     294(2)
_exptl_crystal_description     block
_exptl_crystal_colour     blue
_exptl_crystal_size_max     0.25
_exptl_crystal_size_mid     0.19
_exptl_crystal_size_min     0.13
_exptl_crystal_density_diffrn     1.623
_exptl_crystal_density_meas     ?
_exptl_crystal_density_method     'not measured'
_exptl_crystal_F_000     2392
_exptl_absorpt_coefficient_mu     1.135
_exptl_absorpt_correction_type     'multi-scan'
_exptl_absorpt_process_details     '(SADABS; Sheldrick, 1996)'
_exptl_absorpt_correction_T_min     0.7615
_exptl_absorpt_correction_T_max     0.8684
_exptl_special_details
;
;
_diffrn_ambient_temperature     294(2)
_diffrn_radiation_type     MoK\a
_diffrn_radiation_wavelength     0.71073
_diffrn_radiation_source     'fine-focus sealed tube'
_diffrn_radiation_monochromator     graphite
_diffrn_measurement_device_type     'Bruker SMART CCD area-detector'
_diffrn_measurement_method     '\f and \w'
_diffrn_detector_area_resol_mean     ?
_diffrn_reflns_number     33042
_diffrn_reflns_av_R_equivalents     0.1281
_diffrn_reflns_av_sigmaI/netI     0.0773
_diffrn_reflns_theta_min     2.35
_diffrn_reflns_theta_max     25.50
_diffrn_reflns_theta_full     25.50
_diffrn_measured_fraction_theta_max     0.999
_diffrn_measured_fraction_theta_full     0.999
_diffrn_reflns_limit_h_min     -20
_diffrn_reflns_limit_h_max     21
_diffrn_reflns_limit_k_min     -17
_diffrn_reflns_limit_k_max     17
_diffrn_reflns_limit_l_min     -22
_diffrn_reflns_limit_l_max     22
_diffrn_standards_number     0
_diffrn_standards_interval_count     .
_diffrn_standards_interval_time     .
_diffrn_standards_decay_%     ?
_refine_special_details
;
Refinement of <i>F</i>^2^ against ALL reflections. The weighted <i>R</i>-factor
<i>wR</i> and
goodness of fit <i>S</i> are based on <i>F</i>^2^, conventional
<i>R</i>-factors <i>R</i> are based
on <i>F</i>, with <i>F</i> set to zero for negative <i>F</i>^2^. The threshold
expression of
<i>F</i>^2^ > \s(<i>F</i>^2^) is used only for calculating <i>R</i>-factors(gt)
<i>etc</i>. and is
not relevant to the choice of reflections for refinement. <i>R</i>-factors
based
on <i>F</i>^2^ are statistically about twice as large as those based on
<i>F</i>, and <i>R</i>-
factors based on ALL data will be even larger.
;
_reflns_number_total     4455
_reflns_number_gt     2420
_reflns_threshold_expression     I>2\s(I)
_refine_ls_structure_factor_coef     Fsqd
_refine_ls_matrix_type     full
_refine_ls_R_factor_all     0.1233
_refine_ls_R_factor_gt     0.0524
_refine_ls_wR_factor_gt     0.0997
_refine_ls_wR_factor_ref     0.1305
_refine_ls_goodness_of_fit_ref     1.010
_refine_ls_restrained_S_all     1.010
_refine_ls_number_reflns     4455
_refine_ls_number_parameters     334
_refine_ls_number_restraints     0
_refine_ls_hydrogen_treatment     constr
_refine_ls_weighting_scheme     calc
_refine_ls_weighting_details
           'calc w=1/[\s^2^(Fo^2^)+(0.0346P)^2^+8.08P] where P=(Fo^2^+2Fc^2^)/3'
_atom_sites_solution_hydrogens     geom
_atom_sites_solution_primary     direct
_atom_sites_solution_secondary     difmap
_refine_ls_shift/su_max     0.000
_refine_ls_shift/su_mean     0.000
_refine_diff_density_max     0.417
_refine_diff_density_min     -0.639
_refine_ls_extinction_method     none
_refine_ls_extinction_coef     ?
loop_
    _atom_type_symbol
    _atom_type_description
    _atom_type_scat_dispersion_real
    _atom_type_scat_dispersion_imag
    _atom_type_scat_source
    'C' 'C' 0.0033 0.0016
                         'International Tables Vol C Tables 4.2.6.8 and 6.1.1.4'
    'H' 'H' 0.0000 0.0000
                         'International Tables Vol C Tables 4.2.6.8 and 6.1.1.4'
    'N' 'N' 0.0061 0.0033
                         'International Tables Vol C Tables 4.2.6.8 and 6.1.1.4'
    'O' 'O' 0.0106 0.0060
                         'International Tables Vol C Tables 4.2.6.8 and 6.1.1.4'
    'S' 'S' 0.1246 0.1234
                         'International Tables Vol C Tables 4.2.6.8 and 6.1.1.4'
    'Cu' 'Cu' 0.3201 1.2651
                         'International Tables Vol C Tables 4.2.6.8 and 6.1.1.4'
_computing_data_collection     'SMART (Bruker, 2004)'
_computing_cell_refinement     'SAINT (Bruker, 2004)'
_computing_data_reduction     'SAINT (Bruker, 2004)'
_computing_structure_solution     'SHELXS97 (Sheldrick, 2008)'
_computing_structure_refinement     'SHELXL97 (Sheldrick, 2008)'
_computing_molecular_graphics     'SHELXTL (Sheldrick, 2008)'
_computing_publication_material     'SHELXTL (Sheldrick, 2008)'
loop_
    _atom_site_type_symbol
    _atom_site_label
    _atom_site_fract_x
    _atom_site_fract_y
    _atom_site_fract_z
    _atom_site_U_iso_or_equiv
    _atom_site_adp_type
    _atom_site_calc_flag
    _atom_site_refinement_flags
    _atom_site_occupancy
    _atom_site_disorder_assembly
    _atom_site_disorder_group
    Cu Cu1 0.06065(4) 0.76356(4) 0.39106(4) 0.0524(2) Uani d . 1 . .
    S S1 0.26315(8) 0.67187(12) 0.44099(8) 0.0587(4) Uani d . 1 . .
    S S2 0.01410(8) 0.84439(10) 0.23757(8) 0.0508(4) Uani d . 1 . .
    O O1 0.2221(3) 0.7519(4) 0.4561(2) 0.1110(19) Uani d . 1 . .
    O O2 0.2297(2) 0.5889(3) 0.4688(2) 0.0936(16) Uani d . 1 . .
    O O3 0.3437(2) 0.6766(3) 0.4590(2) 0.0734(12) Uani d . 1 . .
    O O4 -0.00046(19) 0.7751(3) 0.2916(2) 0.0664(11) Uani d . 1 . .
    O O5 -0.0112(2) 0.9335(3) 0.2599(2) 0.0657(11) Uani d . 1 . .
    O O6 -0.0135(2) 0.8176(3) 0.16862(19) 0.0657(11) Uani d . 1 . .
    N N1 -0.0138(2) 0.6688(3) 0.4184(2) 0.0470(11) Uani d . 1 . .
    N N2 0.1189(2) 0.6475(3) 0.3528(2) 0.0389(10) Uani d . 1 . .
    N N3 0.0584(2) 0.8399(3) 0.4808(2) 0.0417(10) Uani d . 1 . .
    N N4 0.1258(2) 0.8652(3) 0.3585(2) 0.0426(10) Uani d . 1 . .
    C C1 -0.0816(3) 0.6815(4) 0.4503(3) 0.0638(17) Uani d . 1 . .
    H H1 -0.0966 0.7406 0.4614 0.077 Uiso calc R 1 . .
    C C2 -0.1304(3) 0.6107(5) 0.4675(3) 0.0655(17) Uani d . 1 . .
    H H2 -0.1770 0.6218 0.4905 0.079 Uiso calc R 1 . .
    C C3 -0.1092(3) 0.5243(5) 0.4501(3) 0.0678(18) Uani d . 1 . .
    H H3 -0.1410 0.4754 0.4614 0.081 Uiso calc R 1 . .
    C C4 -0.0397(3) 0.5095(4) 0.4155(3) 0.0543(15) Uani d . 1 . .
    H H4 -0.0243 0.4510 0.4030 0.065 Uiso calc R 1 . .
    C C5 0.0056(3) 0.5828(3) 0.4000(3) 0.0428(13) Uani d . 1 . .
    C C6 0.0795(3) 0.5753(4) 0.3622(3) 0.0465(13) Uani d . 1 . .
    H H6 0.0969 0.5193 0.3455 0.056 Uiso calc R 1 . .
    C C7 0.1900(3) 0.6409(3) 0.3139(3) 0.0392(12) Uani d . 1 . .
    C C8 0.2598(3) 0.6566(3) 0.3484(3) 0.0429(13) Uani d . 1 . .
    C C9 0.3270(3) 0.6531(4) 0.3078(3) 0.0574(16) Uani d . 1 . .
    H H9 0.3741 0.6640 0.3296 0.069 Uiso calc R 1 . .
    C C10 0.3253(4) 0.6338(4) 0.2365(4) 0.077(2) Uani d . 1 . .
    H H10 0.3708 0.6312 0.2106 0.092 Uiso calc R 1 . .
    C C11 0.2559(4) 0.6184(5) 0.2040(4) 0.0780(19) Uani d . 1 . .
    H H11 0.2543 0.6056 0.1557 0.094 Uiso calc R 1 . .
    C C12 0.1886(3) 0.6219(4) 0.2425(3) 0.0608(16) Uani d . 1 . .
    H H12 0.1418 0.6112 0.2199 0.073 Uiso calc R 1 . .
    C C13 0.0264(3) 0.8255(4) 0.5440(3) 0.0465(13) Uani d . 1 . .
    H H13 -0.0012 0.7719 0.5508 0.056 Uiso calc R 1 . .
    C C14 0.0320(3) 0.8859(4) 0.6002(3) 0.0538(15) Uani d . 1 . .
    H H14 0.0086 0.8727 0.6434 0.065 Uiso calc R 1 . .
    C C15 0.0722(3) 0.9648(4) 0.5915(3) 0.0595(16) Uani d . 1 . .
    H H15 0.0753 1.0073 0.6280 0.071 Uiso calc R 1 . .
    C C16 0.1081(3) 0.9804(4) 0.5275(3) 0.0584(15) Uani d . 1 . .
    H H16 0.1370 1.0329 0.5206 0.070 Uiso calc R 1 . .
    C C17 0.1007(3) 0.9174(3) 0.4737(3) 0.0445(13) Uani d . 1 . .
    C C18 0.1366(3) 0.9272(3) 0.4042(3) 0.0467(13) Uani d . 1 . .
    H H18 0.1667 0.9778 0.3937 0.056 Uiso calc R 1 . .
    C C19 0.1617(3) 0.8674(3) 0.2902(3) 0.0420(13) Uani d . 1 . .
    C C20 0.2410(3) 0.8767(4) 0.2847(3) 0.0550(15) Uani d . 1 . .
    H H20 0.2707 0.8865 0.3251 0.066 Uiso calc R 1 . .
    C C21 0.2755(3) 0.8713(4) 0.2187(3) 0.0656(17) Uani d . 1 . .
    H H21 0.3286 0.8784 0.2147 0.079 Uiso calc R 1 . .
    C C22 0.2316(3) 0.8556(4) 0.1586(3) 0.0640(17) Uani d . 1 . .
    H H22 0.2550 0.8516 0.1143 0.077 Uiso calc R 1 . .
    C C23 0.1524(3) 0.8457(4) 0.1651(3) 0.0544(15) Uani d . 1 . .
    H H23 0.1229 0.8348 0.1248 0.065 Uiso calc R 1 . .
    C C24 0.1167(3) 0.8516(3) 0.2304(3) 0.0412(12) Uani d . 1 . .
loop_
    _atom_site_aniso_label
    _atom_site_aniso_U_11
    _atom_site_aniso_U_22
    _atom_site_aniso_U_33
    _atom_site_aniso_U_12
    _atom_site_aniso_U_13
    _atom_site_aniso_U_23
    Cu1 0.0531(4) 0.0415(4) 0.0625(5) -0.0138(3) 0.0194(4) -0.0088(3)
    S1 0.0445(9) 0.0764(11) 0.0553(10) 0.0017(8) -0.0076(7) 0.0064(8)
    S2 0.0407(8) 0.0617(10) 0.0498(9) 0.0054(7) -0.0020(7) 0.0020(8)
    O1 0.120(4) 0.153(5) 0.060(3) 0.080(4) -0.033(3) -0.043(3)
    O2 0.077(3) 0.132(4) 0.071(3) -0.044(3) -0.009(2) 0.036(3)
    O3 0.053(2) 0.078(3) 0.089(3) -0.008(2) -0.029(2) 0.003(2)
    O4 0.045(2) 0.086(3) 0.068(3) -0.014(2) -0.0058(19) 0.028(2)
    O5 0.054(2) 0.069(3) 0.074(3) 0.021(2) 0.004(2) -0.009(2)
    O6 0.057(2) 0.085(3) 0.055(3) 0.001(2) -0.008(2) -0.007(2)
    N1 0.039(3) 0.047(3) 0.055(3) -0.008(2) 0.009(2) -0.004(2)
    N2 0.030(2) 0.041(3) 0.046(3) -0.002(2) -0.0006(19) -0.008(2)
    N3 0.040(2) 0.036(2) 0.050(3) -0.001(2) 0.003(2) 0.004(2)
    N4 0.042(3) 0.042(3) 0.044(3) -0.001(2) 0.001(2) 0.001(2)
    C1 0.048(4) 0.066(4) 0.077(4) -0.010(3) 0.024(3) -0.017(3)
    C2 0.049(4) 0.089(5) 0.059(4) -0.019(3) 0.017(3) -0.014(4)
    C3 0.063(4) 0.074(5) 0.067(4) -0.034(4) 0.007(3) -0.002(4)
    C4 0.056(4) 0.045(3) 0.062(4) -0.013(3) 0.000(3) -0.004(3)
    C5 0.041(3) 0.039(3) 0.048(3) -0.005(2) -0.004(3) -0.001(3)
    C6 0.041(3) 0.039(3) 0.059(4) -0.002(3) -0.002(3) -0.012(3)
    C7 0.032(3) 0.038(3) 0.048(3) 0.003(2) 0.003(2) -0.003(2)
    C8 0.036(3) 0.037(3) 0.056(3) 0.001(2) -0.002(3) 0.009(3)
    C9 0.030(3) 0.061(4) 0.081(5) -0.004(3) 0.004(3) 0.010(3)
    C10 0.061(5) 0.090(5) 0.079(5) 0.012(4) 0.028(4) 0.003(4)
    C11 0.069(5) 0.100(5) 0.064(4) 0.007(4) 0.015(4) -0.015(4)
    C12 0.049(4) 0.073(4) 0.061(4) 0.003(3) -0.002(3) -0.018(3)
    C13 0.043(3) 0.048(3) 0.049(4) -0.003(3) 0.003(3) 0.008(3)
    C14 0.048(3) 0.072(4) 0.042(4) -0.003(3) 0.000(3) 0.003(3)
    C15 0.069(4) 0.066(4) 0.044(4) -0.005(3) -0.009(3) -0.010(3)
    C16 0.073(4) 0.050(4) 0.052(4) -0.008(3) -0.009(3) -0.007(3)
    C17 0.045(3) 0.045(3) 0.043(3) 0.000(3) -0.003(3) 0.004(3)
    C18 0.052(3) 0.039(3) 0.049(4) -0.014(3) -0.002(3) 0.004(3)
    C19 0.046(3) 0.034(3) 0.047(3) -0.001(2) 0.004(3) 0.005(2)
    C20 0.047(4) 0.062(4) 0.056(4) -0.015(3) -0.002(3) 0.015(3)
    C21 0.047(4) 0.078(5) 0.071(5) -0.005(3) 0.012(3) 0.025(4)
    C22 0.057(4) 0.082(5) 0.054(4) 0.014(3) 0.014(3) 0.015(3)
    C23 0.056(4) 0.061(4) 0.046(4) 0.009(3) -0.004(3) 0.005(3)
    C24 0.042(3) 0.040(3) 0.041(3) 0.003(2) 0.003(3) 0.006(2)
_geom_special_details
;
All e.s.d.'s (except the e.s.d. in the dihedral angle between two l.s. planes)
are estimated using the full covariance matrix. The cell e.s.d.'s are taken
into account individually in the estimation of e.s.d.'s in distances, angles
and torsion angles; correlations between e.s.d.'s in cell parameters are only
used when they are defined by crystal symmetry. An approximate (isotropic)
treatment of cell e.s.d.'s is used for estimating e.s.d.'s involving l.s.
planes.
;
loop_
    _geom_bond_atom_site_label_1
    _geom_bond_atom_site_label_2
    _geom_bond_site_symmetry_2
    _geom_bond_distance
    _geom_bond_publ_flag
    Cu1 N1 . 1.967(4) ?
    Cu1 N4 . 1.970(4) ?
    Cu1 N3 . 2.028(4) ?
    Cu1 N2 . 2.108(4) ?
    Cu1 O4 . 2.158(4) ?
    S1 O1 . 1.403(4) ?
    S1 O3 . 1.439(4) ?
    S1 O2 . 1.447(4) ?
    S1 C8 . 1.758(5) ?
    S2 O6 . 1.439(4) ?
    S2 O5 . 1.443(4) ?
    S2 O4 . 1.462(4) ?
    S2 C24 . 1.788(5) ?
    N1 C1 . 1.334(6) ?
    N1 C5 . 1.352(6) ?
    N2 C6 . 1.275(6) ?
    N2 C7 . 1.438(6) ?
    N3 C13 . 1.329(6) ?
    N3 C17 . 1.361(6) ?
    N4 C18 . 1.267(6) ?
    N4 C19 . 1.430(6) ?
    C1 C2 . 1.379(7) ?
    C1 H1 . 0.9300 ?
    C2 C3 . 1.362(8) ?
    C2 H2 . 0.9300 ?
    C3 C4 . 1.388(7) ?
    C3 H3 . 0.9300 ?
    C4 C5 . 1.364(7) ?
    C4 H4 . 0.9300 ?
    C5 C6 . 1.470(7) ?
    C6 H6 . 0.9300 ?
    C7 C12 . 1.374(7) ?
    C7 C8 . 1.394(6) ?
    C8 C9 . 1.394(7) ?
    C9 C10 . 1.372(8) ?
    C9 H9 . 0.9300 ?
    C10 C11 . 1.368(8) ?
    C10 H10 . 0.9300 ?
    C11 C12 . 1.374(8) ?
    C11 H11 . 0.9300 ?
    C12 H12 . 0.9300 ?
    C13 C14 . 1.384(7) ?
    C13 H13 . 0.9300 ?
    C14 C15 . 1.364(7) ?
    C14 H14 . 0.9300 ?
    C15 C16 . 1.375(7) ?
    C15 H15 . 0.9300 ?
    C16 C17 . 1.379(7) ?
    C16 H16 . 0.9300 ?
    C17 C18 . 1.456(7) ?
    C18 H18 . 0.9300 ?
    C19 C20 . 1.387(7) ?
    C19 C24 . 1.388(7) ?
    C20 C21 . 1.380(7) ?
    C20 H20 . 0.9300 ?
    C21 C22 . 1.383(8) ?
    C21 H21 . 0.9300 ?
    C22 C23 . 1.387(7) ?
    C22 H22 . 0.9300 ?
    C23 C24 . 1.379(7) ?
    C23 H23 . 0.9300 ?
loop_
    _geom_angle_atom_site_label_1
    _geom_angle_atom_site_label_2
    _geom_angle_atom_site_label_3
    _geom_angle_site_symmetry_1
    _geom_angle_site_symmetry_3
    _geom_angle
    _geom_angle_publ_flag
    N1 Cu1 N4 . . 173.80(17) ?
    N1 Cu1 N3 . . 99.20(17) ?
    N4 Cu1 N3 . . 81.47(17) ?
    N1 Cu1 N2 . . 80.34(16) ?
    N4 Cu1 N2 . . 103.36(16) ?
    N3 Cu1 N2 . . 137.83(15) ?
    N1 Cu1 O4 . . 87.73(15) ?
    N4 Cu1 O4 . . 87.30(16) ?
    N3 Cu1 O4 . . 132.05(16) ?
    N2 Cu1 O4 . . 90.12(15) ?
    O1 S1 O3 . . 113.8(3) ?
    O1 S1 O2 . . 115.3(3) ?
    O3 S1 O2 . . 110.1(3) ?
    O1 S1 C8 . . 107.0(2) ?
    O3 S1 C8 . . 105.8(3) ?
    O2 S1 C8 . . 103.8(3) ?
    O6 S2 O5 . . 114.2(2) ?
    O6 S2 O4 . . 112.4(2) ?
    O5 S2 O4 . . 112.1(2) ?
    O6 S2 C24 . . 106.2(2) ?
    O5 S2 C24 . . 105.7(2) ?
    O4 S2 C24 . . 105.4(2) ?
    S2 O4 Cu1 . . 125.0(2) ?
    C1 N1 C5 . . 117.7(5) ?
    C1 N1 Cu1 . . 126.7(4) ?
    C5 N1 Cu1 . . 115.5(3) ?
    C6 N2 C7 . . 118.3(4) ?
    C6 N2 Cu1 . . 111.6(3) ?
    C7 N2 Cu1 . . 129.8(3) ?
    C13 N3 C17 . . 116.5(4) ?
    C13 N3 Cu1 . . 131.7(3) ?
    C17 N3 Cu1 . . 111.7(3) ?
    C18 N4 C19 . . 122.1(4) ?
    C18 N4 Cu1 . . 114.7(3) ?
    C19 N4 Cu1 . . 123.1(3) ?
    N1 C1 C2 . . 122.9(6) ?
    N1 C1 H1 . . 118.6 ?
    C2 C1 H1 . . 118.6 ?
    C3 C2 C1 . . 118.6(6) ?
    C3 C2 H2 . . 120.7 ?
    C1 C2 H2 . . 120.7 ?
    C2 C3 C4 . . 119.6(5) ?
    C2 C3 H3 . . 120.2 ?
    C4 C3 H3 . . 120.2 ?
    C5 C4 C3 . . 118.5(5) ?
    C5 C4 H4 . . 120.7 ?
    C3 C4 H4 . . 120.7 ?
    N1 C5 C4 . . 122.6(5) ?
    N1 C5 C6 . . 114.3(4) ?
    C4 C5 C6 . . 123.1(5) ?
    N2 C6 C5 . . 118.1(5) ?
    N2 C6 H6 . . 120.9 ?
    C5 C6 H6 . . 120.9 ?
    C12 C7 C8 . . 120.4(5) ?
    C12 C7 N2 . . 119.8(5) ?
    C8 C7 N2 . . 119.7(4) ?
    C9 C8 C7 . . 117.6(5) ?
    C9 C8 S1 . . 121.4(4) ?
    C7 C8 S1 . . 120.8(4) ?
    C10 C9 C8 . . 121.8(6) ?
    C10 C9 H9 . . 119.1 ?
    C8 C9 H9 . . 119.1 ?
    C11 C10 C9 . . 119.3(6) ?
    C11 C10 H10 . . 120.3 ?
    C9 C10 H10 . . 120.3 ?
    C10 C11 C12 . . 120.4(6) ?
    C10 C11 H11 . . 119.8 ?
    C12 C11 H11 . . 119.8 ?
    C7 C12 C11 . . 120.5(6) ?
    C7 C12 H12 . . 119.7 ?
    C11 C12 H12 . . 119.7 ?
    N3 C13 C14 . . 123.6(5) ?
    N3 C13 H13 . . 118.2 ?
    C14 C13 H13 . . 118.2 ?
    C15 C14 C13 . . 119.3(5) ?
    C15 C14 H14 . . 120.4 ?
    C13 C14 H14 . . 120.4 ?
    C14 C15 C16 . . 118.5(5) ?
    C14 C15 H15 . . 120.7 ?
    C16 C15 H15 . . 120.7 ?
    C15 C16 C17 . . 119.4(5) ?
    C15 C16 H16 . . 120.3 ?
    C17 C16 H16 . . 120.3 ?
    N3 C17 C16 . . 122.6(5) ?
    N3 C17 C18 . . 113.7(5) ?
    C16 C17 C18 . . 123.6(5) ?
    N4 C18 C17 . . 118.4(5) ?
    N4 C18 H18 . . 120.8 ?
    C17 C18 H18 . . 120.8 ?
    C20 C19 C24 . . 120.9(5) ?
    C20 C19 N4 . . 120.0(5) ?
    C24 C19 N4 . . 118.8(4) ?
    C21 C20 C19 . . 119.4(5) ?
    C21 C20 H20 . . 120.3 ?
    C19 C20 H20 . . 120.3 ?
    C20 C21 C22 . . 120.5(5) ?
    C20 C21 H21 . . 119.8 ?
    C22 C21 H21 . . 119.8 ?
    C21 C22 C23 . . 119.4(5) ?
    C21 C22 H22 . . 120.3 ?
    C23 C22 H22 . . 120.3 ?
    C24 C23 C22 . . 121.1(5) ?
    C24 C23 H23 . . 119.4 ?
    C22 C23 H23 . . 119.4 ?
    C23 C24 C19 . . 118.7(5) ?
    C23 C24 S2 . . 120.7(4) ?
    C19 C24 S2 . . 120.5(4) ?
loop_
    _geom_torsion_atom_site_label_1
    _geom_torsion_atom_site_label_2
    _geom_torsion_atom_site_label_3
    _geom_torsion_atom_site_label_4
    _geom_torsion_site_symmetry_1
    _geom_torsion_site_symmetry_2
    _geom_torsion_site_symmetry_3
    _geom_torsion_site_symmetry_4
    _geom_torsion
    _geom_torsion_publ_flag
    O6 S2 O4 Cu1 . . . . 158.9(3) ?
    O5 S2 O4 Cu1 . . . . -70.9(3) ?
    C24 S2 O4 Cu1 . . . . 43.6(3) ?
    N1 Cu1 O4 S2 . . . . 172.6(3) ?
    N4 Cu1 O4 S2 . . . . -3.7(3) ?
    N3 Cu1 O4 S2 . . . . 72.2(3) ?
    N2 Cu1 O4 S2 . . . . -107.1(3) ?
    N4 Cu1 N1 C1 . . . . -51.2(18) ?
    N3 Cu1 N1 C1 . . . . 44.4(5) ?
    N2 Cu1 N1 C1 . . . . -178.3(5) ?
    O4 Cu1 N1 C1 . . . . -87.8(5) ?
    N4 Cu1 N1 C5 . . . . 126.0(16) ?
    N3 Cu1 N1 C5 . . . . -138.4(4) ?
    N2 Cu1 N1 C5 . . . . -1.1(4) ?
    O4 Cu1 N1 C5 . . . . 89.4(4) ?
    N1 Cu1 N2 C6 . . . . 2.5(3) ?
    N4 Cu1 N2 C6 . . . . -172.4(3) ?
    N3 Cu1 N2 C6 . . . . 95.6(4) ?
    O4 Cu1 N2 C6 . . . . -85.1(4) ?
    N1 Cu1 N2 C7 . . . . 176.4(4) ?
    N4 Cu1 N2 C7 . . . . 1.5(4) ?
    N3 Cu1 N2 C7 . . . . -90.5(4) ?
    O4 Cu1 N2 C7 . . . . 88.8(4) ?
    N1 Cu1 N3 C13 . . . . 9.2(5) ?
    N4 Cu1 N3 C13 . . . . -177.1(5) ?
    N2 Cu1 N3 C13 . . . . -76.6(5) ?
    O4 Cu1 N3 C13 . . . . 104.4(4) ?
    N1 Cu1 N3 C17 . . . . -174.1(3) ?
    N4 Cu1 N3 C17 . . . . -0.4(3) ?
    N2 Cu1 N3 C17 . . . . 100.2(4) ?
    O4 Cu1 N3 C17 . . . . -78.8(4) ?
    N1 Cu1 N4 C18 . . . . 96.9(17) ?
    N3 Cu1 N4 C18 . . . . 0.3(4) ?
    N2 Cu1 N4 C18 . . . . -137.0(4) ?
    O4 Cu1 N4 C18 . . . . 133.5(4) ?
    N1 Cu1 N4 C19 . . . . -86.1(17) ?
    N3 Cu1 N4 C19 . . . . 177.3(4) ?
    N2 Cu1 N4 C19 . . . . 40.0(4) ?
    O4 Cu1 N4 C19 . . . . -49.5(4) ?
    C5 N1 C1 C2 . . . . 2.7(8) ?
    Cu1 N1 C1 C2 . . . . 179.9(4) ?
    N1 C1 C2 C3 . . . . -1.2(9) ?
    C1 C2 C3 C4 . . . . -0.4(9) ?
    C2 C3 C4 C5 . . . . 0.3(9) ?
    C1 N1 C5 C4 . . . . -2.8(8) ?
    Cu1 N1 C5 C4 . . . . 179.7(4) ?
    C1 N1 C5 C6 . . . . 177.2(5) ?
    Cu1 N1 C5 C6 . . . . -0.3(6) ?
    C3 C4 C5 N1 . . . . 1.4(8) ?
    C3 C4 C5 C6 . . . . -178.6(5) ?
    C7 N2 C6 C5 . . . . -178.1(4) ?
    Cu1 N2 C6 C5 . . . . -3.5(6) ?
    N1 C5 C6 N2 . . . . 2.6(7) ?
    C4 C5 C6 N2 . . . . -177.3(5) ?
    C6 N2 C7 C12 . . . . 68.5(6) ?
    Cu1 N2 C7 C12 . . . . -105.0(5) ?
    C6 N2 C7 C8 . . . . -113.4(5) ?
    Cu1 N2 C7 C8 . . . . 73.1(6) ?
    C12 C7 C8 C9 . . . . 0.6(7) ?
    N2 C7 C8 C9 . . . . -177.5(4) ?
    C12 C7 C8 S1 . . . . -174.8(4) ?
    N2 C7 C8 S1 . . . . 7.2(6) ?
    O1 S1 C8 C9 . . . . 120.6(5) ?
    O3 S1 C8 C9 . . . . -1.1(5) ?
    O2 S1 C8 C9 . . . . -117.1(4) ?
    O1 S1 C8 C7 . . . . -64.3(5) ?
    O3 S1 C8 C7 . . . . 174.1(4) ?
    O2 S1 C8 C7 . . . . 58.1(5) ?
    C7 C8 C9 C10 . . . . -0.8(8) ?
    S1 C8 C9 C10 . . . . 174.6(5) ?
    C8 C9 C10 C11 . . . . 0.6(10) ?
    C9 C10 C11 C12 . . . . -0.3(10) ?
    C8 C7 C12 C11 . . . . -0.3(8) ?
    N2 C7 C12 C11 . . . . 177.8(5) ?
    C10 C11 C12 C7 . . . . 0.1(10) ?
    C17 N3 C13 C14 . . . . 2.4(7) ?
    Cu1 N3 C13 C14 . . . . 179.0(4) ?
    N3 C13 C14 C15 . . . . 0.0(8) ?
    C13 C14 C15 C16 . . . . -2.1(8) ?
    C14 C15 C16 C17 . . . . 1.7(8) ?
    C13 N3 C17 C16 . . . . -2.7(7) ?
    Cu1 N3 C17 C16 . . . . -179.9(4) ?
    C13 N3 C17 C18 . . . . 177.6(4) ?
    Cu1 N3 C17 C18 . . . . 0.4(5) ?
    C15 C16 C17 N3 . . . . 0.7(8) ?
    C15 C16 C17 C18 . . . . -179.7(5) ?
    C19 N4 C18 C17 . . . . -177.2(4) ?
    Cu1 N4 C18 C17 . . . . -0.2(6) ?
    N3 C17 C18 N4 . . . . -0.1(7) ?
    C16 C17 C18 N4 . . . . -179.8(5) ?
    C18 N4 C19 C20 . . . . 53.8(7) ?
    Cu1 N4 C19 C20 . . . . -122.9(4) ?
    C18 N4 C19 C24 . . . . -132.0(5) ?
    Cu1 N4 C19 C24 . . . . 51.2(6) ?
    C24 C19 C20 C21 . . . . 0.8(8) ?
    N4 C19 C20 C21 . . . . 174.8(5) ?
    C19 C20 C21 C22 . . . . -0.9(9) ?
    C20 C21 C22 C23 . . . . 0.4(9) ?
    C21 C22 C23 C24 . . . . 0.2(9) ?
    C22 C23 C24 C19 . . . . -0.3(8) ?
    C22 C23 C24 S2 . . . . 176.9(4) ?
    C20 C19 C24 C23 . . . . -0.2(8) ?
    N4 C19 C24 C23 . . . . -174.3(4) ?
    C20 C19 C24 S2 . . . . -177.4(4) ?
    N4 C19 C24 S2 . . . . 8.5(6) ?
    O6 S2 C24 C23 . . . . 9.3(5) ?
    O5 S2 C24 C23 . . . . -112.4(4) ?
    O4 S2 C24 C23 . . . . 128.7(4) ?
    O6 S2 C24 C19 . . . . -173.6(4) ?
    O5 S2 C24 C19 . . . . 64.7(5) ?
    O4 S2 C24 C19 . . . . -54.1(5) ?
data_global
_journal_date_recd_electronic     2009-08-16
_journal_date_accepted     2009-09-03
_journal_name_full     'Acta Crystallographica, Section E'
_journal_year     2009
_journal_volume     65
_journal_issue     10
_journal_page_first     m1200
_journal_page_last     m1200
_journal_paper_category     QM
_journal_coeditor_code     NG2628
_publ_contact_author_name     'Yi-Min Jiang'
_publ_contact_author_address
;
College of Chemistry and Chemical Engineering
Guangxi Normal University
Guilin, Guangxi 541004
People's Republic of China
;
_publ_contact_author_email     '33538098@qq.com'
_publ_contact_author_fax     '0773 5845973'
_publ_contact_author_phone     '0773 5856134'
_publ_section_title
;\
Bis[2-(2-pyridylmethyleneamino)benzenesulfonato]-\k^3^<i>N</i>,<i>N</i>',\
<i>O</i>;\k^2^<i>N</i>,<i>N</i>'-copper(II)
;
loop_
    _publ_author_name
    _publ_author_footnote
    _publ_author_address
    'Yang, Ge-Ge' .
;
College of Chemistry and Chemical Engineering
Guangxi Normal University
Guilin, Guangxi 541004
People's Republic of China
;
    'Ou-Yang, Miao' .
;
College of Chemistry and Chemical Engineering
Guangxi Normal University
Guilin, Guangxi 541004
People's Republic of China
;
    'Meng, Xiu-Jin' .
;
College of Chemistry and Chemical Engineering
Guangxi Normal University
Guilin, Guangxi 541004
People's Republic of China
;
    'Huang, Xue-Ren' .
;
College of Chemistry and Chemical Engineering
Guangxi Normal University
Guilin, Guangxi 541004
People's Republic of China
;
    'Jiang, Yi-Min' .
;
College of Chemistry and Chemical Engineering
Guangxi Normal University
Guilin, Guangxi 541004
People's Republic of China
;
