# Supplementary material for: Bis[2-(2-pyridylmethyl­eneamino)benzene­sulfonato]-κ3 N,N′,O;κ2 N,N′-copper(II)
Source: Acta Crystallogr Sect E Struct Rep Online. 2009 Sep 12;65(Pt 10):m1200. doi: 10.1107/S1600536809035661 (PMC2970261; doi:10.1107/S1600536809035661)
Supplement: Supplementary file 2 [file e-65-m1200-Isup2.hkl]

# 
# h,k,l, Fc-squared, Fo-squared, sigma(Fo-squared) and status flag 
# 
data_I
_shelx_title ' B in Pbca' 
_shelx_refln_list_code          4 
_shelx_F_calc_maximum      400.16 
_exptl_crystal_F_000      2392.00 
_reflns_d_resolution_high  0.8255 
 
loop_ 
 _symmetry_equiv_pos_as_xyz 
 'x, y, z' 
 '-x+1/2, -y, z+1/2' 
 '-x, y+1/2, -z+1/2' 
 'x+1/2, -y+1/2, -z' 
 '-x, -y, -z' 
 'x-1/2, y, -z-1/2' 
 'x, -y-1/2, z-1/2' 
 '-x-1/2, y-1/2, z' 
 
_cell_length_a    17.3468 
_cell_length_b    14.6865 
_cell_length_c    18.8301 
_cell_angle_alpha  90.000 
_cell_angle_beta   90.000 
_cell_angle_gamma  90.000 
 
_shelx_F_squared_multiplier     1.000 
 
loop_ 
 _refln_index_h 
 _refln_index_k 
 _refln_index_l 
 _refln_F_squared_calc 
 _refln_F_squared_meas 
 _refln_F_squared_sigma 
 _refln_observed_status 
   2   0   0    37198.81    39164.32   2124.52 o 
   4   0   0    96544.66   101082.99   3113.88 o 
   6   0   0     1335.78     1062.34     92.97 o 
   8   0   0    40253.78    44302.75   1430.47 o 
  10   0   0     4964.33     4595.63    240.39 o 
  12   0   0    10244.79    10698.77    556.55 o 
  14   0   0      923.97      874.49    187.94 o 
  16   0   0     9056.95     9268.42    740.39 o 
  18   0   0     1796.54      988.24    387.72 o 
  20   0   0      216.19       26.87    316.45 o 
   2   1   0    97755.84    99936.02   2664.70 o 
   4   1   0    76526.51    75588.82   1655.59 o 
   6   1   0    17713.53    17423.45    419.74 o 
   8   1   0      486.43      390.43     57.67 o 
  10   1   0      533.70      456.92     66.81 o 
  12   1   0     1328.61     1186.36    106.02 o 
  14   1   0    11720.63    11185.56    388.97 o 
  16   1   0      569.79      656.21    185.50 o 
  18   1   0      232.26      -92.28    173.29 o 
  20   1   0     2238.73     2251.08    404.32 o 
   0   2   0   133136.50   137020.75   5157.06 o 
   2   2   0     4813.35     4414.97    168.18 o 
   4   2   0    50109.54    53351.13   1184.04 o 
   6   2   0      140.32       83.89     38.07 o 
   8   2   0     5545.06     5140.31    171.44 o 
  10   2   0     9014.26     9286.00    274.16 o 
  12   2   0     1255.87     1391.59    120.41 o 
  14   2   0     3030.70     2922.12    180.53 o 
  16   2   0     3255.41     3004.91    376.80 o 
  18   2   0     1223.25     1317.72    272.15 o 
  20   2   0        1.69      193.81    268.05 o 
   2   3   0     4054.25     4296.57    176.73 o 
   4   3   0    12020.49    11843.46    295.32 o 
   6   3   0    19537.22    20091.26    482.61 o 
   8   3   0      431.47      342.60     61.01 o 
  10   3   0     4916.75     5105.01    188.55 o 
  12   3   0     8429.28     8253.18    297.40 o 
  14   3   0     4514.29     4238.26    259.09 o 
  16   3   0      261.00      223.03    132.26 o 
  18   3   0       78.51      290.54    147.90 o 
  20   3   0      812.01      866.44    272.24 o 
   0   4   0   160128.92   161865.19   4984.24 o 
   2   4   0   103841.09   107928.69   2361.03 o 
   4   4   0     4578.93     4416.05    141.40 o 
   6   4   0    25935.13    27245.09    643.19 o 
   8   4   0    51602.42    55556.14   1261.59 o 
  10   4   0      718.16      602.63     80.85 o 
  12   4   0     1313.25     1299.14    129.00 o 
  14   4   0     3849.54     4289.04    265.83 o 
  16   4   0      168.78       15.60    116.45 o 
  18   4   0     1001.27     1056.42    210.37 o 
  20   4   0      719.70      899.29    294.21 o 
   2   5   0     6418.79     5677.14    167.67 o 
   4   5   0     6257.14     5942.82    178.47 o 
   6   5   0    16452.32    17789.83    444.87 o 
   8   5   0     7786.27     8384.34    253.33 o 
  10   5   0    11206.14    11138.23    325.66 o 
  12   5   0    23286.87    24025.14    681.67 o 
  14   5   0      173.41       17.07    105.72 o 
  16   5   0      960.09      877.02    184.39 o 
  18   5   0      209.83       52.00    154.44 o 
  20   5   0      147.06      -57.19    225.41 o 
   0   6   0    25103.40    28229.07    931.35 o 
   2   6   0     6395.72     6791.01    210.90 o 
   4   6   0      834.90      736.25    104.37 o 
   6   6   0    11652.46    12083.40    328.21 o 
   8   6   0    20189.33    19039.88    490.13 o 
  10   6   0      239.93      199.04     89.88 o 
  12   6   0      843.95      986.13    172.92 o 
  14   6   0     4953.37     4839.46    402.29 o 
  16   6   0      712.72      897.62    170.44 o 
  18   6   0      193.04      236.48    172.29 o 
   2   7   0    16316.20    16381.24    444.94 o 
   4   7   0     2197.68     2342.07    122.33 o 
   6   7   0    14320.08    14382.37    383.76 o 
   8   7   0      582.83      723.71    120.65 o 
  10   7   0      446.08     1638.78    359.38 o 
  12   7   0     5942.91     6546.91    342.50 o 
  14   7   0      278.15      168.78    119.93 o 
  16   7   0      729.34      865.95    175.08 o 
  18   7   0      631.39     1101.82    204.16 o 
   0   8   0    19202.52    18096.31    812.48 o 
   2   8   0     1521.93     1700.89    142.85 o 
   4   8   0     2628.91     2961.34    136.09 o 
   6   8   0     3952.24     4155.67    171.03 o 
   8   8   0     9946.76    10527.53    319.12 o 
  10   8   0     2335.12     2426.39    225.54 o 
  12   8   0     2148.69     1726.34    187.32 o 
  14   8   0       54.52       31.79    114.10 o 
  16   8   0     1045.15     1241.61    235.22 o 
  18   8   0      469.19      458.18    173.83 o 
   2   9   0    15560.36    15907.92    421.93 o 
   4   9   0     5469.60     5454.70    198.65 o 
   6   9   0     3016.17     3180.01    246.17 o 
   8   9   0      379.33      320.27     86.28 o 
  10   9   0       12.75     -129.85    117.06 o 
  12   9   0      407.43      403.84    130.04 o 
  14   9   0      328.42      407.30    145.04 o 
  16   9   0      210.43      126.25    156.27 o 
  18   9   0     1388.64     1220.92    231.59 o 
   0  10   0    36707.80    38581.28   1623.09 o 
   2  10   0     1500.76     1662.31    115.65 o 
   4  10   0       71.67      -14.72     66.18 o 
   6  10   0      158.32      167.33     75.84 o 
   8  10   0      147.83      168.46     88.80 o 
  10  10   0      510.50      627.56    146.33 o 
  12  10   0      288.01      279.03    124.71 o 
  14  10   0      639.20      942.82    181.15 o 
  16  10   0     2318.03     2393.23    264.96 o 
   2  11   0     6571.06     6899.36    323.55 o 
   4  11   0     7370.19     7635.77    374.10 o 
   6  11   0      187.10      325.55     99.64 o 
   8  11   0        9.25       26.31    120.50 o 
  10  11   0       35.28      163.76    142.72 o 
  12  11   0      230.16       91.84    252.31 o 
  14  11   0      586.76      610.90    198.89 o 
  16  11   0      610.77      697.86    231.15 o 
   0  12   0    15037.66    17418.95    867.32 o 
   2  12   0     5788.08     6251.89    322.53 o 
   4  12   0     2052.57     2138.63    327.85 o 
   6  12   0      974.67     1126.12    165.37 o 
   8  12   0       28.55      -83.77    157.29 o 
  10  12   0       60.35     -174.72    186.59 o 
  12  12   0      875.07     1231.58    450.47 o 
  14  12   0      700.23      949.20    300.38 o 
   2  13   0      114.11        6.74    101.57 o 
   4  13   0     1985.73     2029.46    209.77 o 
   6  13   0      556.40      273.90    153.68 o 
   8  13   0       74.85     -252.79    168.53 o 
  10  13   0      864.85      954.78    729.70 o 
  12  13   0      133.33     -263.54    317.78 o 
  14  13   0       12.42       78.04    250.49 o 
   0  14   0      140.78      109.46    299.09 o 
   2  14   0       22.17       23.80    118.14 o 
   4  14   0      356.77      151.50    124.19 o 
   6  14   0     1373.79     1038.58    276.46 o 
   8  14   0      591.81      418.29    233.50 o 
  10  14   0      296.07       -5.61    242.64 o 
  12  14   0       78.19      182.26    258.08 o 
   2  15   0      677.31      211.45    137.58 o 
   4  15   0       19.10       66.50    150.13 o 
   6  15   0      380.67      359.84    321.96 o 
   8  15   0        1.60     -281.86    187.90 o 
  10  15   0      666.27      192.28    266.61 o 
   0  16   0       92.55       25.66    194.78 o 
   2  16   0      136.37      347.30    160.52 o 
   4  16   0      104.78      318.25    239.32 o 
   6  16   0       93.32      -27.21    234.02 o 
   8  16   0      351.12      -53.91    340.48 o 
   2  17   0      331.36      782.70    328.86 o 
   4  17   0      158.78      428.10    278.13 o 
   6  17   0      315.14      105.30    302.68 o 
   2   1   1     9328.91     9350.40    171.50 o 
   3   1   1     2600.12     2484.79     63.55 o 
   4   1   1     3559.51     3896.59     86.84 o 
   5   1   1     3520.43     3927.28     87.15 o 
   6   1   1     3537.45     3925.24     92.16 o 
   7   1   1      633.15      726.29     44.03 o 
   8   1   1     2963.11     3336.93     92.18 o 
   9   1   1     2309.72     2474.56     83.36 o 
  10   1   1     1170.37     1234.86     78.35 o 
  11   1   1      836.45      922.93     63.69 o 
  12   1   1      852.29      861.63     65.37 o 
  13   1   1       60.72      127.64     51.06 o 
  14   1   1      565.32      428.77     72.01 o 
  15   1   1      383.61      297.41     77.89 o 
  16   1   1      590.45      453.40    103.15 o 
  17   1   1       48.15       49.44    104.91 o 
  18   1   1      134.01       64.92    133.45 o 
  19   1   1        4.98      211.58    151.54 o 
  20   1   1       25.01     -134.60    180.82 o 
   0   2   1     3783.56     4799.74    139.93 o 
   1   2   1     9348.69     9518.08    197.53 o 
   2   2   1    34180.23    35593.79    612.88 o 
   3   2   1   108040.71   111682.62   1995.83 o 
   4   2   1     5834.07     6347.15    126.88 o 
   5   2   1      145.30      377.13     32.64 o 
   6   2   1     5496.31     5690.12    131.19 o 
   7   2   1     6399.08     6124.54    141.47 o 
   8   2   1    16942.05    18857.31    330.17 o 
   9   2   1       72.48       59.48     35.16 o 
  10   2   1      114.89       75.67     37.56 o 
  11   2   1     2628.01     2769.68     99.18 o 
  12   2   1       18.31      -64.07     42.71 o 
  13   2   1      842.66      738.48     73.45 o 
  14   2   1     3152.81     3248.71    150.69 o 
  15   2   1        6.36      -55.53     64.09 o 
  16   2   1      168.09      287.82     97.24 o 
  17   2   1      116.28       61.63    101.30 o 
  18   2   1      600.56      599.88    140.12 o 
  19   2   1        1.09       81.09    140.50 o 
  20   2   1       21.21      193.72    158.81 o 
   1   3   1     2696.42     2485.12     72.71 o 
   2   3   1    29989.81    31503.90    501.20 o 
   3   3   1      299.15      447.20     32.84 o 
   4   3   1       28.99       30.00     23.21 o 
   5   3   1     2234.25     2113.36     64.14 o 
   6   3   1        4.12       -0.17     25.66 o 
   7   3   1     3184.93     3385.06     91.98 o 
   8   3   1     1658.06     1683.82     69.49 o 
   9   3   1     3892.48     4112.09    112.63 o 
  10   3   1      457.37      411.56     50.83 o 
  11   3   1     8258.01     8612.77    199.78 o 
  12   3   1     1306.63     1482.32     87.81 o 
  13   3   1      329.13      274.16     69.12 o 
  14   3   1     4497.79     4538.24    173.73 o 
  15   3   1     2220.41     2317.25    145.22 o 
  16   3   1       45.58      -43.00     78.28 o 
  17   3   1      905.51      871.99    130.58 o 
  18   3   1     1643.89     1668.73    187.88 o 
  19   3   1       21.36     -198.47    132.31 o 
  20   3   1      340.56      318.13    168.26 o 
   0   4   1    11288.95    11122.18    274.94 o 
   1   4   1    21539.40    23545.80    400.60 o 
   2   4   1    27853.96    27783.45    449.36 o 
   3   4   1     9574.57     9164.30    168.58 o 
   4   4   1     2497.51     2580.99     79.80 o 
   5   4   1    18483.42    20356.10    344.94 o 
   6   4   1       93.68       33.74     29.20 o 
   7   4   1    12739.06    13198.63    243.93 o 
   8   4   1        6.13        3.83     34.23 o 
   9   4   1     1440.13     1593.57     96.12 o 
  10   4   1      302.58      293.44     49.80 o 
  11   4   1       64.85       62.52     47.95 o 
  12   4   1       29.24        6.57     58.05 o 
  13   4   1      381.05      296.50     74.53 o 
  14   4   1     1194.89     1361.42    117.48 o 
  15   4   1      401.22      374.72     94.12 o 
  16   4   1      134.81      110.93     86.46 o 
  17   4   1      270.38      186.35     93.63 o 
  18   4   1      210.38      213.79    111.05 o 
  19   4   1      156.67      460.61    190.79 o 
  20   4   1       40.56     -205.94    145.34 o 
   1   5   1     1790.00     1621.57     61.72 o 
   2   5   1     2351.25     2362.04     68.42 o 
   3   5   1      876.78      984.83     55.26 o 
   4   5   1     2424.53     2531.17     74.88 o 
   5   5   1     1107.80     1243.05     55.35 o 
   6   5   1     8791.63     9035.14    180.89 o 
   7   5   1     3402.80     3391.70     99.06 o 
   8   5   1       17.63      -21.21     35.11 o 
   9   5   1      369.41      398.39     51.67 o 
  10   5   1       10.44       13.46     45.12 o 
  11   5   1     2506.84     2598.51    108.51 o 
  12   5   1       84.40      -13.77     60.39 o 
  13   5   1     1890.48     2138.56    126.65 o 
  14   5   1        9.67        6.43     70.29 o 
  15   5   1       35.77      -37.85     76.70 o 
  16   5   1        3.21      -70.09     78.63 o 
  17   5   1     1682.99     1857.80    204.05 o 
  18   5   1       37.71       93.04    108.11 o 
  19   5   1        4.92       -0.38    131.53 o 
  20   5   1        2.17       91.80    173.38 o 
   0   6   1     3052.07     2840.32    113.89 o 
   1   6   1     1093.61     1115.29     53.23 o 
   2   6   1     4282.17     4169.91    112.12 o 
   3   6   1     6202.91     6016.26    130.31 o 
   4   6   1     2377.40     2590.48     80.05 o 
   5   6   1     5293.21     5515.37    127.31 o 
   6   6   1     3428.75     3695.94    103.81 o 
   7   6   1       20.69       39.57     35.97 o 
   8   6   1     2783.15     3030.93    101.77 o 
   9   6   1      850.79     1021.86     72.69 o 
  10   6   1      140.53       74.71     56.06 o 
  11   6   1       45.25       44.35     58.53 o 
  12   6   1        1.52      -19.24     57.75 o 
  13   6   1      281.76      166.21     78.05 o 
  14   6   1       23.45       -7.46     74.12 o 
  15   6   1      209.73      130.35     89.20 o 
  16   6   1     1419.89     1654.23    146.21 o 
  17   6   1       28.54      -49.47     96.88 o 
  18   6   1       24.54      173.32    110.09 o 
  19   6   1      129.47      281.85    127.98 o 
   1   7   1     3884.94     3978.15    115.72 o 
   2   7   1     1644.87     1813.60     68.55 o 
   3   7   1      283.21       94.15     34.91 o 
   4   7   1      844.71      844.83     53.40 o 
   5   7   1      567.24      613.03     58.63 o 
   6   7   1      102.43       96.45     37.96 o 
   7   7   1        5.65      -50.26     37.52 o 
   8   7   1     2387.93     2698.59    126.75 o 
   9   7   1      895.79      907.87     76.32 o 
  10   7   1     2449.28     2752.85    143.51 o 
  11   7   1      201.32      201.88     72.47 o 
  12   7   1     1231.27     1384.52    118.40 o 
  13   7   1      508.15      533.91     95.64 o 
  14   7   1     6677.01     7474.83    434.87 o 
  15   7   1      221.33      255.78     93.44 o 
  16   7   1      222.00      306.84    101.86 o 
  17   7   1       10.15      180.66    101.81 o 
  18   7   1      752.70      889.19    147.18 o 
  19   7   1      230.70       68.74    126.70 o 
   0   8   1     1952.13     1826.47    209.44 o 
   1   8   1     5598.34     5673.52    146.10 o 
   2   8   1      165.57      152.41     36.63 o 
   3   8   1      425.98      664.65     91.37 o 
   4   8   1       90.91      113.19     38.09 o 
   5   8   1      365.80      234.47     45.21 o 
   6   8   1     2975.87     3196.62    104.94 o 
   7   8   1      325.18      207.72     49.64 o 
   8   8   1     3784.04     4156.62    136.57 o 
   9   8   1     1108.10     1011.26     85.54 o 
  10   8   1     1752.27     1906.23    116.65 o 
  11   8   1     1970.19     1953.34    135.95 o 
  12   8   1       93.22      150.59     78.97 o 
  13   8   1      133.51      110.94     84.87 o 
  14   8   1      285.50       40.70    101.83 o 
  15   8   1      668.99      498.85    107.95 o 
  16   8   1      470.00      462.17    114.29 o 
  17   8   1       19.84     -101.95    102.50 o 
  18   8   1      114.13      203.81    124.66 o 
   1   9   1     2736.39     2788.87    100.03 o 
   2   9   1       43.30       13.76     37.04 o 
   3   9   1     4615.63     4777.17    139.79 o 
   4   9   1     4421.27     4272.24    128.66 o 
   5   9   1      390.13      239.67     48.78 o 
   6   9   1      227.16      235.02     50.60 o 
   7   9   1       61.96       57.51     56.88 o 
   8   9   1        5.64       43.28     53.73 o 
   9   9   1      751.25      852.67     89.25 o 
  10   9   1     1225.55     1397.05    114.45 o 
  11   9   1      474.15      427.54     91.11 o 
  12   9   1      829.29      747.11    114.10 o 
  13   9   1       63.14      125.56     82.96 o 
  14   9   1     1517.21     1749.09    150.22 o 
  15   9   1      828.43     1038.18    131.62 o 
  16   9   1      137.35      272.28    135.99 o 
  17   9   1       26.64       33.06    105.24 o 
  18   9   1      143.69      161.21    132.93 o 
   0  10   1     3568.94     3539.89    215.40 o 
   1  10   1     6844.63     7179.85    189.78 o 
   2  10   1        5.97       18.09     43.89 o 
   3  10   1      328.92      216.76     49.42 o 
   4  10   1      301.60      305.82     52.82 o 
   5  10   1     3870.67     3842.25    148.39 o 
   6  10   1     3538.62     3838.30    134.83 o 
   7  10   1      258.67      273.80     58.09 o 
   8  10   1      176.80      134.77     66.08 o 
   9  10   1      468.96      392.25     80.90 o 
  10  10   1     2372.08     2375.82    172.18 o 
  11  10   1     2744.96     2823.39    163.71 o 
  12  10   1      104.50      135.67     93.81 o 
  13  10   1      285.24      278.55    104.46 o 
  14  10   1      141.78       34.35    102.91 o 
  15  10   1      791.51      438.31    124.70 o 
  16  10   1       60.34      178.62    119.02 o 
  17  10   1       31.31      159.91    130.19 o 
   1  11   1     4589.34     4806.21    171.66 o 
   2  11   1     1910.08     1808.50    104.85 o 
   3  11   1     3894.19     4315.79    154.21 o 
   4  11   1     2057.60     2191.43    113.94 o 
   5  11   1       87.39      114.81     63.70 o 
   6  11   1      419.92      322.44     98.39 o 
   7  11   1      957.65     1030.74    102.79 o 
   8  11   1     1035.51      929.86    113.67 o 
   9  11   1     1318.20     1748.26    160.93 o 
  10  11   1       24.46       76.66     98.49 o 
  11  11   1       27.44      -36.53     98.08 o 
  12  11   1      330.02      440.93    119.71 o 
  13  11   1       67.44       96.51    118.22 o 
  14  11   1        5.13      157.91    131.70 o 
  15  11   1      837.13      943.56    184.44 o 
  16  11   1       50.07       79.85    138.56 o 
   0  12   1     8828.99     9177.13    392.90 o 
   1  12   1       11.78      -44.41     72.61 o 
   2  12   1     4524.31     4807.15    198.83 o 
   3  12   1      222.56      299.58     84.50 o 
   4  12   1      560.74      490.58     92.76 o 
   5  12   1     1004.37      893.25    110.51 o 
   6  12   1        2.80     -116.82     77.88 o 
   7  12   1      489.19      532.26    185.81 o 
   8  12   1       62.20      -27.19    118.21 o 
   9  12   1        7.50      -17.70    124.83 o 
  10  12   1      406.17      492.46    171.18 o 
  11  12   1     1785.79     1705.96    274.54 o 
  12  12   1       27.71      -95.81    153.14 o 
  13  12   1     1403.16     1529.11    226.77 o 
  14  12   1      284.62      346.71    173.94 o 
  15  12   1      129.58       88.58    184.76 o 
   1  13   1     1221.09     1482.31    153.02 o 
   2  13   1     1653.95     1549.94    162.36 o 
   3  13   1       39.33       -8.85     73.85 o 
   4  13   1     1096.26     1266.82    135.75 o 
   5  13   1      690.38      785.97    111.83 o 
   6  13   1     1461.65     1908.95    170.75 o 
   7  13   1     1171.51     1262.25    245.48 o 
   8  13   1      740.77      693.52    239.97 o 
   9  13   1     1036.64      714.49    181.82 o 
  10  13   1       31.35      110.88    152.32 o 
  11  13   1      540.11      676.29    199.94 o 
  12  13   1      133.95      210.74    176.84 o 
  13  13   1        2.77      260.04    240.09 o 
  14  13   1        3.23       59.31    166.25 o 
   0  14   1      607.15      856.58    180.24 o 
   1  14   1        5.47      -27.57     80.36 o 
   2  14   1     2052.59     2313.38    160.76 o 
   3  14   1     3844.25     4359.43    219.99 o 
   4  14   1       23.64     -116.54     77.70 o 
   5  14   1     1537.30     1176.68    154.08 o 
   6  14   1       11.81      148.78    133.67 o 
   7  14   1      629.81      494.32    159.77 o 
   8  14   1      890.93      852.86    193.32 o 
   9  14   1      314.11       47.34    217.73 o 
  10  14   1       23.38       45.31    168.32 o 
  11  14   1      124.65      139.57    177.14 o 
  12  14   1       72.00       49.04    182.98 o 
   1  15   1     1466.54     1471.46    152.87 o 
   2  15   1      245.28      339.64    107.90 o 
   3  15   1      453.20      453.83    113.30 o 
   4  15   1      797.91     1174.78    332.28 o 
   5  15   1       19.37     -147.82     98.55 o 
   6  15   1     1319.88     1348.16    218.40 o 
   7  15   1     2010.49     2240.16    284.97 o 
   8  15   1        4.82      -60.81    185.07 o 
   9  15   1     1047.15      557.03    195.57 o 
  10  15   1       22.97     -116.70    164.44 o 
  11  15   1      262.81      313.45    192.25 o 
   0  16   1      291.84      565.95    173.34 o 
   1  16   1        1.78      157.47    140.44 o 
   2  16   1      559.97      590.07    123.80 o 
   3  16   1      991.92     1290.67    161.58 o 
   4  16   1       18.04      -33.49    153.75 o 
   5  16   1     1189.99     1169.93    236.38 o 
   6  16   1      164.22      336.56    194.75 o 
   7  16   1      758.84      427.93    231.80 o 
   8  16   1      897.42     1014.84    223.52 o 
   9  16   1       57.01       63.22    177.65 o 
   1  17   1      613.22      883.60    146.95 o 
   2  17   1      119.56      107.99    157.33 o 
   3  17   1       66.14      336.76    144.93 o 
   4  17   1      372.05      313.56    191.67 o 
   5  17   1        4.04      233.73    198.48 o 
   6  17   1      196.56       86.23    215.78 o 
   1   0   2    74371.30    74897.27   2833.18 o 
   2   0   2      710.23      340.32     36.24 o 
   3   0   2     2971.12     3146.53    142.80 o 
   4   0   2    29213.50    30886.00    758.98 o 
   5   0   2     8361.58     7779.79    333.39 o 
   6   0   2    98513.43    99776.86   2190.20 o 
   7   0   2     1008.69     1216.97    131.43 o 
   8   0   2     6205.30     7034.54    365.46 o 
   9   0   2      341.20      358.04     57.02 o 
  10   0   2    12350.94    11329.76    315.82 o 
  11   0   2    15448.39    15824.59    420.17 o 
  12   0   2     3613.01     3275.37    207.95 o 
  13   0   2     5703.06     5399.66    281.82 o 
  14   0   2       19.88       -0.61     75.93 o 
  15   0   2     3805.32     3794.26    308.59 o 
  16   0   2      804.83      654.80    156.29 o 
  17   0   2      512.73      541.78    206.53 o 
  18   0   2       25.75     -233.98    155.99 o 
  19   0   2      971.01      722.86    242.07 o 
  20   0   2       30.89      -14.65    210.81 o 
   1   1   2    67773.13    63287.99   1198.55 o 
   2   1   2     4825.14     4174.85     88.25 o 
   3   1   2     2462.60     2237.87     62.08 o 
   4   1   2     6363.44     6340.01    134.28 o 
   5   1   2    20073.86    19672.95    360.67 o 
   6   1   2    11971.97    13210.54    232.30 o 
   7   1   2    16870.97    17241.02    298.47 o 
   8   1   2     1203.27     1166.49     76.67 o 
   9   1   2     7436.45     7001.04    189.35 o 
  10   1   2     1703.76     1659.82     73.68 o 
  11   1   2      203.22      166.76     43.25 o 
  12   1   2      949.29      971.29     72.62 o 
  13   1   2      160.31      162.99     55.42 o 
  14   1   2     1523.28     1273.94    102.49 o 
  15   1   2     9989.22    10078.28    352.75 o 
  16   1   2      249.07      188.60     90.61 o 
  17   1   2     1604.52     1335.10    145.83 o 
  18   1   2      519.67      532.03    134.05 o 
  19   1   2      771.01      785.54    185.67 o 
  20   1   2       39.84      185.25    163.78 o 
   0   2   2     2417.04     1776.58     70.45 o 
   1   2   2    30150.79    29777.54    618.44 o 
   2   2   2     6590.25     7135.37    149.59 o 
   3   2   2    25217.38    25359.34    473.65 o 
   4   2   2     5990.03     6535.55    153.85 o 
   5   2   2    49472.61    47984.17    793.06 o 
   6   2   2     5307.09     5231.02    119.41 o 
   7   2   2     3173.06     3218.13     86.49 o 
   8   2   2     7010.51     7289.56    153.03 o 
   9   2   2       71.97       19.22     33.77 o 
  10   2   2     5216.17     5169.41    131.01 o 
  11   2   2     7722.81     7838.03    186.31 o 
  12   2   2       63.02       65.51     49.41 o 
  13   2   2     4686.85     4962.21    162.74 o 
  14   2   2      344.87      287.78     86.86 o 
  15   2   2     2955.28     2920.78    152.43 o 
  16   2   2        3.87     -115.06     78.65 o 
  17   2   2        1.74      114.90    107.88 o 
  18   2   2       72.85      398.61    129.63 o 
  19   2   2      571.95      434.71    140.26 o 
  20   2   2       34.62      134.17    153.00 o 
   1   3   2     8275.43     8208.47    172.27 o 
   2   3   2      871.68      992.90     42.65 o 
   3   3   2    22477.13    22218.37    399.13 o 
   4   3   2      185.20      183.34     32.67 o 
   5   3   2      211.89      205.78     35.02 o 
   6   3   2        1.62      -39.73     26.49 o 
   7   3   2    26664.93    26888.06    449.63 o 
   8   3   2      349.22      338.54     41.45 o 
   9   3   2    19344.60    19796.72    351.15 o 
  10   3   2      294.99      207.03     43.72 o 
  11   3   2     1585.64     1619.59     85.32 o 
  12   3   2       96.29      -61.06     50.00 o 
  13   3   2      144.95       61.09     57.44 o 
  14   3   2     1368.81     1435.51    157.18 o 
  15   3   2      795.61      686.47    113.80 o 
  16   3   2      123.07      259.56    131.30 o 
  17   3   2      708.29      488.35    122.18 o 
  18   3   2      124.38      -61.31    105.43 o 
  19   3   2      439.70      503.35    145.69 o 
  20   3   2       12.87       64.19    158.75 o 
   0   4   2   110533.84   114703.64   2752.08 o 
   1   4   2      381.19      498.40     43.64 o 
   2   4   2    11850.99    13129.62    226.59 o 
   3   4   2     4501.39     4063.64     92.08 o 
   4   4   2        1.45      -16.77     23.58 o 
   5   4   2    29075.96    28643.92    471.04 o 
   6   4   2       63.81       22.43     27.37 o 
   7   4   2    10062.36    10114.30    197.37 o 
   8   4   2       85.91       55.43     35.26 o 
   9   4   2      463.82      474.85     51.07 o 
  10   4   2      136.78      129.44     46.24 o 
  11   4   2     4388.30     4576.85    151.53 o 
  12   4   2      261.25      354.89     67.82 o 
  13   4   2     3445.56     3714.73    200.43 o 
  14   4   2      796.49      689.54     90.35 o 
  15   4   2       79.74      -82.82     70.95 o 
  16   4   2      127.13      186.83     92.50 o 
  17   4   2        8.46      100.96     94.73 o 
  18   4   2       28.94        8.00    112.99 o 
  19   4   2      323.73      333.30    131.87 o 
  20   4   2      164.24      255.93    145.78 o 
   1   5   2    39132.25    38288.87    642.67 o 
   2   5   2    19936.96    20460.54    343.70 o 
   3   5   2     5574.36     5500.26    118.19 o 
   4   5   2      115.20      117.29     30.45 o 
   5   5   2     1494.98     1614.84     62.55 o 
   6   5   2      176.85      110.10     33.12 o 
   7   5   2     9430.60    10409.90    204.94 o 
   8   5   2        0.33       66.71     36.41 o 
   9   5   2     3809.90     3803.75    121.17 o 
  10   5   2     3916.05     4142.98    167.39 o 
  11   5   2     3089.86     3350.38    133.61 o 
  12   5   2      113.84       84.41     62.33 o 
  13   5   2     5067.99     5248.47    194.31 o 
  14   5   2     1989.59     2054.80    128.97 o 
  15   5   2       18.78      -15.79     81.50 o 
  16   5   2      780.99      640.95    118.60 o 
  17   5   2     1299.40     1227.28    169.41 o 
  18   5   2     1375.87     1275.42    167.04 o 
  19   5   2       24.11       55.11    129.57 o 
  20   5   2      112.93      268.83    150.31 o 
   0   6   2     1871.62     1816.42    103.41 o 
   1   6   2      972.35      980.15     49.68 o 
   2   6   2      464.68      550.43     40.20 o 
   3   6   2    41583.64    41894.81    678.95 o 
   4   6   2      626.35      768.52     48.33 o 
   5   6   2    16834.76    18315.64    351.20 o 
   6   6   2     1148.60     1044.22     67.96 o 
   7   6   2     4577.41     4699.49    150.05 o 
   8   6   2      171.78      307.06     47.49 o 
   9   6   2     2407.14     2791.68    107.21 o 
  10   6   2     1756.50     1818.87    103.45 o 
  11   6   2     1417.02     1541.59    105.22 o 
  12   6   2      121.31      -37.80     61.33 o 
  13   6   2     3036.66     3099.49    215.68 o 
  14   6   2      127.48      189.05     84.78 o 
  15   6   2      617.82      490.57    102.69 o 
  16   6   2       93.90       83.83     92.40 o 
  17   6   2       79.50      114.43    102.45 o 
  18   6   2       89.52      270.30    113.19 o 
  19   6   2      306.86      481.85    153.66 o 
   1   7   2    24136.21    24688.77    438.89 o 
   2   7   2     1311.59     1226.45     57.14 o 
   3   7   2       22.21       91.29     37.49 o 
   4   7   2       61.68       22.23     31.46 o 
   5   7   2       33.87       51.58     34.13 o 
   6   7   2     1399.06     1459.49     70.00 o 
   7   7   2     6334.13     6428.03    154.51 o 
   8   7   2     1342.72     1365.92     92.74 o 
   9   7   2     1210.70     1219.01     87.53 o 
  10   7   2      863.24     1004.80     86.08 o 
  11   7   2     2051.81     2262.91    127.17 o 
  12   7   2      739.55      654.74     87.41 o 
  13   7   2     3844.13     4357.15    193.68 o 
  14   7   2     1668.86     1389.22    129.27 o 
  15   7   2      439.82      559.33    106.35 o 
  16   7   2       11.71      134.60     93.76 o 
  17   7   2     1857.89     2508.04    251.87 o 
  18   7   2      108.76      169.83    115.27 o 
  19   7   2        5.03       47.93    121.66 o 
   0   8   2    10888.32    11588.31    358.58 o 
   1   8   2       24.14       25.15     34.31 o 
   2   8   2    12430.92    12804.30    252.89 o 
   3   8   2     9105.88     8864.43    184.37 o 
   4   8   2       79.29      115.66     38.24 o 
   5   8   2     1149.24     1005.52     80.17 o 
   6   8   2        6.28        5.32     39.93 o 
   7   8   2     1254.28     1194.80     71.40 o 
   8   8   2      391.59      319.55     62.97 o 
   9   8   2     2689.68     2866.39    132.48 o 
  10   8   2      780.81      823.18    128.60 o 
  11   8   2      936.19     1179.24    102.24 o 
  12   8   2      789.50      592.09    138.76 o 
  13   8   2     2140.40     2523.43    158.54 o 
  14   8   2      815.55      664.61    107.02 o 
  15   8   2      299.34      243.66    100.70 o 
  16   8   2        0.56      -36.25     92.55 o 
  17   8   2      168.13      256.74    111.49 o 
  18   8   2       36.89       70.75    112.14 o 
   1   9   2     4318.42     4214.47    126.22 o 
   2   9   2      302.88      344.15     47.58 o 
   3   9   2       11.15       14.31     39.80 o 
   4   9   2       17.39       99.31     41.34 o 
   5   9   2      598.34      530.52     55.83 o 
   6   9   2      221.60      236.11     51.43 o 
   7   9   2     2204.12     2419.33    112.52 o 
   8   9   2     1132.00     1211.44     90.00 o 
   9   9   2     1674.06     1922.89    119.64 o 
  10   9   2     2462.61     2391.04    132.78 o 
  11   9   2     1057.41      983.30    120.62 o 
  12   9   2     2772.42     2863.05    166.91 o 
  13   9   2      308.02      422.37     95.87 o 
  14   9   2       95.95      261.97     96.89 o 
  15   9   2      576.32      776.56    121.02 o 
  16   9   2      172.85      318.39    112.42 o 
  17   9   2      716.11      840.18    170.37 o 
  18   9   2       25.94     -148.96    131.50 o 
   0  10   2     5709.17     5093.52    263.07 o 
   1  10   2     3348.35     3410.71    140.70 o 
   2  10   2      183.75      201.27     58.23 o 
   3  10   2     4223.62     4429.59    159.64 o 
   4  10   2        2.92       -9.27     51.44 o 
   5  10   2     2687.34     2525.16    117.46 o 
   6  10   2     3300.96     3411.83    136.18 o 
   7  10   2       26.60       71.08     70.24 o 
   8  10   2     2170.62     1970.43    122.43 o 
   9  10   2      157.76      184.03     77.63 o 
  10  10   2     1274.27     1240.96    117.83 o 
  11  10   2      849.75      969.13    140.71 o 
  12  10   2      102.60        8.15     88.84 o 
  13  10   2      612.33      875.61    143.06 o 
  14  10   2      209.71      237.76    110.55 o 
  15  10   2      934.51      972.15    149.63 o 
  16  10   2       26.68      -56.55    110.92 o 
  17  10   2      145.40       50.45    127.29 o 
   1  11   2     4387.53     4564.22    171.21 o 
   2  11   2      197.00      144.26     61.25 o 
   3  11   2     1441.31     1335.39     97.09 o 
   4  11   2       94.06       91.11     60.20 o 
   5  11   2     1473.91     1605.70    103.36 o 
   6  11   2       28.68      -63.03     70.84 o 
   7  11   2     1271.06     1341.95    129.72 o 
   8  11   2       12.27      -27.11     76.40 o 
   9  11   2      831.64      905.46    136.35 o 
  10  11   2      954.65     1087.95    138.25 o 
  11  11   2       99.93       53.97    112.95 o 
  12  11   2      393.72      293.25    125.25 o 
  13  11   2       20.25       30.67    117.36 o 
  14  11   2      432.95      478.60    139.94 o 
  15  11   2     1685.05     2120.27    209.61 o 
  16  11   2      120.81      289.73    146.72 o 
   0  12   2     5370.15     5367.24    334.96 o 
   1  12   2     2035.41     1968.72    123.32 o 
   2  12   2     1093.79     1032.81     97.19 o 
   3  12   2      441.39      492.98     79.91 o 
   4  12   2      158.57      145.20     75.45 o 
   5  12   2     2747.98     3051.20    152.04 o 
   6  12   2     1128.56     1269.49    152.36 o 
   7  12   2      314.70      221.90     92.02 o 
   8  12   2      105.40      -91.16     87.57 o 
   9  12   2      251.91      374.54    122.55 o 
  10  12   2      475.25      463.16    154.36 o 
  11  12   2     1840.08     1923.29    204.83 o 
  12  12   2      132.92      252.32    164.89 o 
  13  12   2      197.24      226.41    151.07 o 
  14  12   2       29.30      119.24    140.94 o 
  15  12   2        3.34      205.02    188.36 o 
   1  13   2      230.45      172.34     80.32 o 
   2  13   2      283.09      126.05     80.51 o 
   3  13   2     1173.60     1049.88    129.47 o 
   4  13   2       63.17      -88.42     89.90 o 
   5  13   2      220.83      410.12    112.54 o 
   6  13   2        0.05        3.33     98.44 o 
   7  13   2      955.14     1126.88    167.26 o 
   8  13   2        0.09      -84.28    114.35 o 
   9  13   2      577.59      531.36    175.92 o 
  10  13   2       94.27      -58.77    145.47 o 
  11  13   2      114.82       18.45    162.95 o 
  12  13   2       20.68       55.90    174.66 o 
  13  13   2      136.75      210.71    182.21 o 
  14  13   2      152.10      173.49    182.82 o 
   0  14   2     4370.91     3929.42    303.47 o 
   1  14   2       46.68       53.65     93.88 o 
   2  14   2       11.92      -30.51     79.80 o 
   3  14   2      206.80      285.12    102.78 o 
   4  14   2       38.48     -134.67     89.78 o 
   5  14   2      718.29      595.14    129.88 o 
   6  14   2       67.60       65.60    106.76 o 
   7  14   2        5.89       35.20    115.05 o 
   8  14   2       89.56     -117.21    139.34 o 
   9  14   2       89.05      240.38    235.53 o 
  10  14   2        0.19      -57.50    170.68 o 
  11  14   2      511.77      497.12    284.20 o 
  12  14   2       49.42      369.09    207.46 o 
   1  15   2      147.44      137.49    114.00 o 
   2  15   2        8.29     -131.23     87.49 o 
   3  15   2       72.08      159.74    114.47 o 
   4  15   2       95.93      -96.90    130.03 o 
   5  15   2      103.15       58.26    116.78 o 
   6  15   2       48.60      -51.02    129.24 o 
   7  15   2      327.65      189.99    158.33 o 
   8  15   2       71.93      -21.58    152.66 o 
   9  15   2      129.59      363.23    181.10 o 
  10  15   2      122.99      -22.33    163.49 o 
  11  15   2        0.67     -297.09    224.94 o 
   0  16   2       16.00      406.80    215.86 o 
   1  16   2       18.80      -12.09    104.11 o 
   2  16   2      157.71      165.94    118.61 o 
   3  16   2      257.79      382.11    138.96 o 
   4  16   2       11.95      -43.20    131.28 o 
   5  16   2       44.10       22.64    129.34 o 
   6  16   2       71.29     -145.89    151.77 o 
   7  16   2       10.16       86.08    164.88 o 
   8  16   2       51.67     -229.38    152.92 o 
   9  16   2       68.80      176.12    185.88 o 
   1  17   2      440.60      679.01    149.59 o 
   2  17   2        0.39      318.45    142.77 o 
   3  17   2      183.60      -13.64    140.04 o 
   4  17   2       12.65      -19.68    130.06 o 
   5  17   2       64.14     -156.87    221.15 o 
   1   1   3     7004.52     6992.25    152.71 o 
   2   1   3     3100.49     2788.47     69.25 o 
   3   1   3     1463.68     1627.84     54.53 o 
   4   1   3     1490.11     1468.95     58.87 o 
   5   1   3      800.39     1085.34     46.50 o 
   6   1   3      144.81      139.64     30.28 o 
   7   1   3       38.54       72.75     28.15 o 
   8   1   3       15.58      -18.18     28.78 o 
   9   1   3      199.94      298.70     39.20 o 
  10   1   3      755.31      777.53     56.19 o 
  11   1   3     1010.72     1057.22     70.35 o 
  12   1   3      995.59     1000.94     77.64 o 
  13   1   3       12.65       35.19     56.54 o 
  14   1   3      576.74      709.93     98.46 o 
  15   1   3       14.31       -8.21     67.63 o 
  16   1   3      191.97      149.50     87.12 o 
  17   1   3       19.57      -39.42     84.45 o 
  18   1   3       54.55      221.01    123.17 o 
  19   1   3       15.83      -87.55    116.32 o 
  20   1   3      353.78      382.40    176.72 o 
   0   2   3   158825.55   150684.70   3587.82 o 
   1   2   3     4534.22     4377.02    109.16 o 
   2   2   3    30127.67    30998.98    541.73 o 
   3   2   3    22827.85    21931.41    395.13 o 
   4   2   3    73035.03    73179.99   1320.99 o 
   5   2   3      501.98      375.28     39.11 o 
   6   2   3     1145.21     1370.85     56.90 o 
   7   2   3       21.43      105.94     32.24 o 
   8   2   3    43289.83    45158.63    764.35 o 
   9   2   3     2806.13     2675.75     87.46 o 
  10   2   3     1278.88     1482.93    157.35 o 
  11   2   3     1268.59     1286.90     75.89 o 
  12   2   3     3876.15     4206.85    145.06 o 
  13   2   3       25.93      -25.22     54.68 o 
  14   2   3      426.75      447.35     79.18 o 
  15   2   3        3.38       45.68     76.01 o 
  16   2   3      241.09      114.72     87.18 o 
  17   2   3       65.18      157.02     90.36 o 
  18   2   3        0.34      -70.77    117.73 o 
  19   2   3      157.23       -4.36    120.02 o 
  20   2   3      154.31      342.97    175.36 o 
   1   3   3     7057.76     7019.33    152.93 o 
   2   3   3     1168.54     1079.44     42.89 o 
   3   3   3      866.00     1104.58     49.74 o 
   4   3   3      105.14       96.23     30.96 o 
   5   3   3     3772.47     3787.15    105.64 o 
   6   3   3     1257.77     1399.10     60.00 o 
   7   3   3     1176.50     1076.17     63.00 o 
   8   3   3    10932.05    11142.34    226.63 o 
   9   3   3      477.86      507.03     53.28 o 
  10   3   3     1994.60     1887.44     86.16 o 
  11   3   3       78.30       91.47     54.54 o 
  12   3   3    12343.26    13176.79    299.09 o 
  13   3   3       44.42        3.47     57.17 o 
  14   3   3      101.56      122.71     70.80 o 
  15   3   3       41.25      -36.37     69.78 o 
  16   3   3      419.42      354.12     96.55 o 
  17   3   3        8.03      -69.28    101.83 o 
  18   3   3       43.92      127.47    115.70 o 
  19   3   3        6.51       90.15    121.75 o 
  20   3   3      662.80      591.25    267.16 o 
   0   4   3     7545.87     7212.90    218.89 o 
   1   4   3     1261.03     1210.75     57.26 o 
   2   4   3     3517.54     3634.84     89.29 o 
   3   4   3     3766.72     3848.78     89.18 o 
   4   4   3     1690.95     1563.80     60.35 o 
   5   4   3       98.59      235.39     31.91 o 
   6   4   3     2891.14     3106.40    137.68 o 
   7   4   3        6.88       27.69     31.81 o 
   8   4   3    15269.82    15281.79    295.91 o 
   9   4   3      141.50      307.94     75.82 o 
  10   4   3      235.42      256.71     57.04 o 
  11   4   3        2.76        9.91     52.20 o 
  12   4   3      998.97     1094.95    104.58 o 
  13   4   3       39.24       27.23     60.80 o 
  14   4   3       84.01      -27.11     83.77 o 
  15   4   3        8.50       90.62     79.63 o 
  16   4   3      342.35      145.92     94.93 o 
  17   4   3       41.35      -24.14    103.97 o 
  18   4   3      437.28      269.37    135.00 o 
  19   4   3       13.57      105.09    173.08 o 
  20   4   3       27.34      -13.69    131.22 o 
   1   5   3      337.23      401.43     43.55 o 
   2   5   3     3585.50     3596.86     93.57 o 
   3   5   3     1941.43     1951.22     63.61 o 
   4   5   3     4835.67     4953.39    112.36 o 
   5   5   3     2864.56     2798.09     82.29 o 
   6   5   3     8994.73     9483.07    187.67 o 
   7   5   3     3649.58     3738.97    103.11 o 
   8   5   3       68.60       71.49     36.96 o 
   9   5   3     1254.46     1181.35     81.29 o 
  10   5   3        2.57       -0.92     51.74 o 
  11   5   3     1693.38     1584.10     99.55 o 
  12   5   3     2890.66     3208.85    153.29 o 
  13   5   3      115.10       51.32     67.04 o 
  14   5   3      401.01      291.95     77.88 o 
  15   5   3      396.64      428.50     87.61 o 
  16   5   3     1154.29     1148.89    144.76 o 
  17   5   3        0.59       48.29     96.43 o 
  18   5   3       43.53      158.74    119.65 o 
  19   5   3      160.76      204.09    139.29 o 
   0   6   3       95.67      101.62     47.17 o 
   1   6   3     1146.75     1157.38     58.02 o 
   2   6   3     1023.66     1033.43     92.15 o 
   3   6   3      122.75      102.43     30.07 o 
   4   6   3      336.90      428.24     41.18 o 
   5   6   3      389.60      309.37     42.30 o 
   6   6   3     1105.49     1090.92     58.55 o 
   7   6   3     2389.50     2465.49     86.82 o 
   8   6   3       37.28       45.84     48.88 o 
   9   6   3        6.60       70.08     50.53 o 
  10   6   3     3715.13     3870.02    142.41 o 
  11   6   3      133.79       43.91     61.14 o 
  12   6   3     1252.57     1175.72    103.67 o 
  13   6   3      413.35      538.88     85.19 o 
  14   6   3       84.69      139.16     75.70 o 
  15   6   3      139.89      234.94     91.45 o 
  16   6   3        4.50      104.46     94.32 o 
  17   6   3        4.66       35.02     98.45 o 
  18   6   3      133.84      -95.61    112.73 o 
  19   6   3       63.12      116.28    132.50 o 
   1   7   3     4530.67     4262.08    110.39 o 
   2   7   3     7160.91     7088.64    150.59 o 
   3   7   3      853.05      809.68     51.00 o 
   4   7   3     5507.99     5829.73    135.39 o 
   5   7   3      575.30      513.58     47.79 o 
   6   7   3      120.43       34.14     37.36 o 
   7   7   3      199.45      229.29     45.70 o 
   8   7   3     3868.60     3822.41    135.02 o 
   9   7   3       29.55      -11.73     53.68 o 
  10   7   3       26.55        1.18     54.91 o 
  11   7   3      669.15      730.32     83.81 o 
  12   7   3      111.82      108.99     70.02 o 
  13   7   3      174.67      163.54     73.85 o 
  14   7   3        4.07       25.55     81.29 o 
  15   7   3      479.72      360.01     98.40 o 
  16   7   3       23.11       17.77     90.70 o 
  17   7   3      343.00      468.55    122.88 o 
  18   7   3      287.71      305.49    123.84 o 
  19   7   3      103.34      -21.00    133.48 o 
   0   8   3    32088.50    33626.91    795.60 o 
   1   8   3     7163.79     6776.69    157.34 o 
   2   8   3     5068.25     4801.78    121.62 o 
   3   8   3      833.32      728.08     52.91 o 
   4   8   3      809.59      621.56     54.61 o 
   5   8   3     2928.52     2979.39     98.80 o 
   6   8   3     2888.19     2987.49    101.02 o 
   7   8   3      585.35      427.64     65.27 o 
   8   8   3      269.83      211.50     58.83 o 
   9   8   3       97.06      125.55     58.94 o 
  10   8   3     1296.74     1276.79     96.25 o 
  11   8   3        7.94       -5.14     66.37 o 
  12   8   3        6.34       60.50     72.33 o 
  13   8   3      285.01      313.35     99.33 o 
  14   8   3        1.50       24.89     83.73 o 
  15   8   3      574.70      458.53    109.56 o 
  16   8   3      359.09      328.98    110.14 o 
  17   8   3       14.56      148.93    108.07 o 
  18   8   3      118.64      244.40    167.29 o 
   1   9   3    13119.16    12819.95    299.64 o 
   2   9   3     1757.83     1758.60     94.19 o 
   3   9   3      487.82      538.60     63.77 o 
   4   9   3     6833.67     6679.18    182.18 o 
   5   9   3      387.05      272.47     52.60 o 
   6   9   3     1543.86     1666.29     88.45 o 
   7   9   3       17.07       21.51     61.06 o 
   8   9   3      839.67      915.30     94.01 o 
   9   9   3       74.48       85.58     68.38 o 
  10   9   3      673.38      612.34     90.94 o 
  11   9   3     1004.35     1151.39    118.00 o 
  12   9   3       79.03       59.94     91.67 o 
  13   9   3       85.62       72.23     97.55 o 
  14   9   3     1310.60     1662.20    163.69 o 
  15   9   3      111.07      270.36    111.03 o 
  16   9   3       52.21      -24.74    112.09 o 
  17   9   3      154.88      158.49    125.85 o 
   0  10   3    13070.35    13975.16    497.85 o 
   1  10   3      192.63      185.42     60.32 o 
   2  10   3     1772.74     1613.81     97.66 o 
   3  10   3     4405.60     4496.78    152.19 o 
   4  10   3     6144.42     6444.91    186.01 o 
   5  10   3     1870.44     1819.36    104.11 o 
   6  10   3      164.19      252.53     73.87 o 
   7  10   3      953.57      758.09    113.41 o 
   8  10   3      433.82      321.06     85.39 o 
   9  10   3      135.92      124.29    101.59 o 
  10  10   3      536.68      535.90    102.06 o 
  11  10   3      334.16      305.65     98.88 o 
  12  10   3      701.70      395.40    119.29 o 
  13  10   3      241.02      179.28    117.88 o 
  14  10   3      136.47      203.76    140.94 o 
  15  10   3       14.23      206.10    122.76 o 
  16  10   3      730.92      758.67    155.48 o 
  17  10   3        3.95     -127.97    129.30 o 
   1  11   3     4281.91     4174.91    165.21 o 
   2  11   3        8.99      -50.25     55.13 o 
   3  11   3      724.60      551.87     74.19 o 
   4  11   3     2271.01     2530.54    124.05 o 
   5  11   3       23.05       31.35     65.31 o 
   6  11   3     1456.32     1662.14    126.26 o 
   7  11   3        3.49      -26.36     72.66 o 
   8  11   3        7.07       -3.51     78.98 o 
   9  11   3      268.97       64.94     87.68 o 
  10  11   3      541.60      727.10    116.95 o 
  11  11   3      102.91      231.43    115.19 o 
  12  11   3      663.52      590.82    136.34 o 
  13  11   3      189.83      243.47    183.78 o 
  14  11   3     1866.79     1988.55    224.00 o 
  15  11   3        3.06        7.93    125.13 o 
  16  11   3        0.74     -136.41    127.66 o 
   0  12   3     3795.98     3372.30    327.80 o 
   1  12   3      606.43      362.21     80.90 o 
   2  12   3      188.56      270.64     68.83 o 
   3  12   3     2046.83     1771.85    134.98 o 
   4  12   3      385.03      528.58     80.76 o 
   5  12   3       70.07      206.62     97.16 o 
   6  12   3     2945.25     2834.35    192.74 o 
   7  12   3       54.97       11.03     75.93 o 
   8  12   3     3752.53     4223.46    235.68 o 
   9  12   3      105.75      162.86    116.19 o 
  10  12   3     2797.26     2802.77    210.38 o 
  11  12   3       20.40       24.79    116.68 o 
  12  12   3      459.28      604.01    147.07 o 
  13  12   3      509.74      584.11    172.75 o 
  14  12   3        0.96      115.21    168.09 o 
  15  12   3       53.29       43.61    245.31 o 
   1  13   3       25.60       14.50     76.74 o 
   2  13   3      749.39      669.10    103.84 o 
   3  13   3      424.72      304.27     90.34 o 
   4  13   3     2464.29     2291.22    200.07 o 
   5  13   3      266.87      252.08    106.41 o 
   6  13   3     1536.10     1441.22    161.81 o 
   7  13   3      104.06      314.09    114.52 o 
   8  13   3       39.62       30.72    111.35 o 
   9  13   3      541.11      145.65    168.77 o 
  10  13   3      406.61      162.39    196.78 o 
  11  13   3       86.62      203.47    221.63 o 
  12  13   3     1948.75     2262.69    285.82 o 
  13  13   3        9.83       -6.71    169.92 o 
  14  13   3      550.15      147.53    260.28 o 
   0  14   3       24.73     -127.66    104.58 o 
   1  14   3      454.43      204.24    110.56 o 
   2  14   3       52.93      -21.01     84.88 o 
   3  14   3       12.88       15.24     94.96 o 
   4  14   3      529.19      642.86    154.10 o 
   5  14   3      314.90      525.98    148.17 o 
   6  14   3     1381.52     1342.83    169.15 o 
   7  14   3      333.80      -53.37    120.34 o 
   8  14   3     3228.83     3848.52    376.21 o 
   9  14   3       80.49      166.97    182.29 o 
  10  14   3     1842.67     1926.59    277.33 o 
  11  14   3      112.77      138.45    178.75 o 
  12  14   3       89.95      316.40    242.68 o 
   1  15   3       98.25      132.71     97.30 o 
   2  15   3      634.48      576.21    124.83 o 
   3  15   3       78.91     -106.10    102.31 o 
   4  15   3      768.57      209.43    118.03 o 
   5  15   3       16.73        3.99    141.53 o 
   6  15   3      509.14      542.71    169.46 o 
   7  15   3      591.29      889.91    178.85 o 
   8  15   3        7.78      -71.55    156.23 o 
   9  15   3      131.37     -125.51    255.47 o 
  10  15   3      445.56      -13.96    378.58 o 
   0  16   3      551.58      446.49    170.19 o 
   1  16   3      476.32      510.12    125.75 o 
   2  16   3     1087.56      919.73    165.01 o 
   3  16   3      218.56      130.13    131.82 o 
   4  16   3       26.10       58.60    123.41 o 
   5  16   3      432.08      373.12    147.47 o 
   6  16   3      419.38      687.43    175.13 o 
   7  16   3        2.38      135.08    205.56 o 
   8  16   3      997.37     1159.33    255.29 o 
   1  17   3      545.04      383.14    151.54 o 
   2  17   3      900.30     1062.42    182.82 o 
   3  17   3        2.10     -165.38    144.94 o 
   4  17   3      790.63      752.59    168.40 o 
   5  17   3      109.55       58.06    148.24 o 
   0   0   4     4023.03     4551.17    179.33 o 
   1   0   4    21226.63    20078.10    506.51 o 
   2   0   4    32277.06    32029.22    720.62 o 
   3   0   4    62288.81    61312.05   1354.46 o 
   4   0   4     7132.86     7062.06    240.45 o 
   5   0   4    16131.84    15340.77    478.33 o 
   6   0   4    31260.90    31041.91    717.00 o 
   7   0   4     8116.35     8103.72    227.23 o 
   8   0   4    18765.11    16420.16    414.44 o 
   9   0   4     1396.15     1510.91     92.52 o 
  10   0   4    17865.95    18652.48    476.31 o 
  11   0   4    12430.20    13200.81    364.82 o 
  12   0   4     3650.40     4078.43    228.19 o 
  13   0   4     2135.92     2052.68    210.45 o 
  14   0   4     1486.26     1430.83    168.17 o 
  15   0   4       61.26      -23.65    101.67 o 
  16   0   4     1421.44     1186.03    173.82 o 
  17   0   4       67.94      -34.15    139.57 o 
  18   0   4       20.63       51.24    136.07 o 
  19   0   4      142.40      220.81    165.94 o 
  20   0   4        0.51       17.63    219.75 o 
   1   1   4    16953.72    16722.84    287.88 o 
   2   1   4    37412.21    34991.82    581.65 o 
   3   1   4     4688.84     4433.41    108.99 o 
   4   1   4    13472.82    13063.65    252.03 o 
   5   1   4     3116.62     3288.13     94.12 o 
   6   1   4       32.95       53.72     25.67 o 
   7   1   4     2587.56     2661.57     82.98 o 
   8   1   4      118.36      108.23     31.91 o 
   9   1   4     1145.44      957.73     56.42 o 
  10   1   4     7429.05     7234.92    161.53 o 
  11   1   4      329.26      274.63     57.98 o 
  12   1   4    13101.97    13193.81    311.97 o 
  13   1   4       61.41       90.71     58.59 o 
  14   1   4     5461.43     5586.73    209.95 o 
  15   1   4     2170.61     2208.07    146.01 o 
  16   1   4      681.99      663.43    110.05 o 
  17   1   4        1.87      101.98    144.21 o 
  18   1   4        3.61      -71.58     93.09 o 
  19   1   4      225.63      190.63    127.72 o 
  20   1   4       21.01      -42.25    148.19 o 
   0   2   4     8811.07     7794.11    222.66 o 
   1   2   4    20525.13    20659.00    369.64 o 
   2   2   4     2575.87     2880.74     74.12 o 
   3   2   4     2943.22     2844.38     80.75 o 
   4   2   4     1116.90     1222.45     59.23 o 
   5   2   4     9592.04     8958.07    189.41 o 
   6   2   4    12717.41    12351.04    251.08 o 
   7   2   4      952.74     1102.95     58.39 o 
   8   2   4     4739.77     4179.91    115.09 o 
   9   2   4       81.61       50.05     39.19 o 
  10   2   4     3975.90     4220.18    124.67 o 
  11   2   4     3684.73     3755.78    153.91 o 
  12   2   4      897.86      979.30     83.29 o 
  13   2   4     1523.84     1274.20    100.37 o 
  14   2   4       57.70      158.03     75.38 o 
  15   2   4      252.52      120.56     77.09 o 
  16   2   4     1355.55     1107.65    128.09 o 
  17   2   4       81.84      -20.00     89.22 o 
  18   2   4      820.69      784.36    136.92 o 
  19   2   4       86.98       29.43    128.17 o 
  20   2   4       72.83      198.96    146.31 o 
   1   3   4     1299.85     1446.01     85.93 o 
   2   3   4     1292.12     1158.72     42.77 o 
   3   3   4       23.39      -17.44     30.70 o 
   4   3   4    14262.51    14169.89    276.17 o 
   5   3   4      726.45      775.42     58.74 o 
   6   3   4    10306.10    10220.65    218.84 o 
   7   3   4    14943.96    15180.67    306.46 o 
   8   3   4      407.51      411.70     45.06 o 
   9   3   4     4646.20     4650.13    129.03 o 
  10   3   4     6820.86     6430.32    176.04 o 
  11   3   4      101.18       84.00     52.30 o 
  12   3   4     4162.18     4659.64    160.12 o 
  13   3   4       14.98        3.38     56.94 o 
  14   3   4     1779.99     1847.19    139.86 o 
  15   3   4      114.83       67.09    103.38 o 
  16   3   4      929.44      726.57    126.92 o 
  17   3   4        4.92      -86.02     85.23 o 
  18   3   4        2.55     -202.62    135.08 o 
  19   3   4       62.39      128.15    125.82 o 
  20   3   4      375.22      396.62    150.36 o 
   0   4   4    56549.89    53553.18   1488.54 o 
   1   4   4       29.44      -22.80     26.59 o 
   2   4   4     7659.87     6881.29    149.40 o 
   3   4   4     1278.67     1053.80     45.23 o 
   4   4   4     2497.82     2238.60     72.84 o 
   5   4   4      189.54      130.34     37.80 o 
   6   4   4     2275.73     2415.21     91.01 o 
   7   4   4     4500.00     4622.79    134.69 o 
   8   4   4    26052.18    26781.49    510.72 o 
   9   4   4     1280.42     1412.71     85.16 o 
  10   4   4     5690.45     5519.76    165.15 o 
  11   4   4      524.55      488.48     91.76 o 
  12   4   4      150.76       91.67     57.42 o 
  13   4   4      683.57      624.89     82.02 o 
  14   4   4      479.87      449.95     88.24 o 
  15   4   4      149.29       85.88     82.41 o 
  16   4   4     1148.21     1213.79    199.75 o 
  17   4   4      475.59      487.41    130.76 o 
  18   4   4      530.57      879.16    152.70 o 
  19   4   4      117.38       -2.96    122.21 o 
  20   4   4        0.56       14.42    137.73 o 
   1   5   4        7.49      -24.47     30.72 o 
   2   5   4     7023.53     6825.08    161.19 o 
   3   5   4    13350.41    13963.17    249.15 o 
   4   5   4    48390.09    47631.63    765.69 o 
   5   5   4      791.32      943.27     51.00 o 
   6   5   4    25288.03    26176.02    464.68 o 
   7   5   4     8587.00     8806.54    191.06 o 
   8   5   4     3350.52     3734.24    215.78 o 
   9   5   4      172.65       84.30     51.43 o 
  10   5   4     1274.48     1322.19     90.39 o 
  11   5   4     5261.60     5518.55    176.75 o 
  12   5   4      461.59      621.78     85.56 o 
  13   5   4       22.10      -23.87     60.37 o 
  14   5   4       20.00      -99.03     66.02 o 
  15   5   4      208.20      242.34     90.46 o 
  16   5   4     1338.35     1191.43    139.93 o 
  17   5   4      291.02      205.30    115.76 o 
  18   5   4     1768.92     1678.09    187.78 o 
  19   5   4      151.90      121.61    127.50 o 
   0   6   4    17658.23    16916.50    468.99 o 
   1   6   4     1782.13     2105.28     88.33 o 
   2   6   4    28401.74    27652.06    509.21 o 
   3   6   4    13144.79    13185.48    242.15 o 
   4   6   4      207.72      157.40     33.03 o 
   5   6   4     2121.61     2263.74     87.75 o 
   6   6   4      787.82      624.19     49.90 o 
   7   6   4     1481.19     1373.33     80.68 o 
   8   6   4    12529.09    14107.50    305.65 o 
   9   6   4     1379.53     1589.31     95.62 o 
  10   6   4     2457.32     2386.67    116.01 o 
  11   6   4      870.72      859.40     86.31 o 
  12   6   4      260.50      216.05     69.92 o 
  13   6   4        4.16       -8.76     65.16 o 
  14   6   4     1625.90     1781.90    127.39 o 
  15   6   4        1.98      -66.26     70.70 o 
  16   6   4     1159.37     1278.87    169.04 o 
  17   6   4      137.86       44.18    119.06 o 
  18   6   4      259.71      391.14    142.57 o 
  19   6   4      114.94      220.27    137.58 o 
   1   7   4       21.69       24.28     39.94 o 
   2   7   4     5410.75     5533.99    144.33 o 
   3   7   4     2661.08     2818.41     86.54 o 
   4   7   4    22488.96    21915.48    399.41 o 
   5   7   4     1064.52     1221.30     62.69 o 
   6   7   4     6517.28     6686.24    166.48 o 
   7   7   4     5519.72     5860.62    166.74 o 
   8   7   4     1999.37     1796.68     98.29 o 
   9   7   4      130.57       13.61     54.73 o 
  10   7   4       20.45      -24.41     57.73 o 
  11   7   4     2230.88     2456.48    177.78 o 
  12   7   4      448.76      484.53     85.68 o 
  13   7   4      617.65      807.82    100.77 o 
  14   7   4      535.27      449.23     87.67 o 
  15   7   4        2.73       80.37     88.19 o 
  16   7   4      104.29       57.81    115.66 o 
  17   7   4      116.17      265.09    112.37 o 
  18   7   4      761.08      625.87    154.30 o 
   0   8   4     2748.28     2601.06    171.31 o 
   1   8   4     1723.04     1822.86     96.46 o 
   2   8   4    10471.44     9844.19    241.31 o 
   3   8   4     1284.11     1119.22     60.91 o 
   4   8   4        8.09      -20.54     34.21 o 
   5   8   4     3460.97     3623.29    109.01 o 
   6   8   4     2819.53     2730.21    118.15 o 
   7   8   4      611.18      491.50     68.71 o 
   8   8   4     2493.48     2601.38    118.41 o 
   9   8   4     2021.84     2386.01    150.69 o 
  10   8   4     2267.47     2544.78    127.95 o 
  11   8   4        3.15      109.86     68.55 o 
  12   8   4      194.33      141.65     72.69 o 
  13   8   4      253.18      150.70     82.10 o 
  14   8   4      144.79      239.76     91.65 o 
  15   8   4      398.53      444.06    107.14 o 
  16   8   4      488.66      542.74    118.59 o 
  17   8   4      121.10      183.78    155.18 o 
  18   8   4      209.42      188.37    152.45 o 
   1   9   4       38.25       95.88     53.49 o 
   2   9   4     2356.61     2194.65    103.88 o 
   3   9   4      356.90      366.93     58.70 o 
   4   9   4     2050.92     1937.11    106.18 o 
   5   9   4       10.28       35.32     51.49 o 
   6   9   4      203.03      228.81     68.51 o 
   7   9   4     1040.14     1096.49    110.00 o 
   8   9   4      620.55      593.80     91.81 o 
   9   9   4      828.78      799.71    101.76 o 
  10   9   4     1035.41      996.65    103.84 o 
  11   9   4      511.43      375.31     90.81 o 
  12   9   4     1910.76     2415.22    165.49 o 
  13   9   4      214.46      189.89    104.16 o 
  14   9   4     1205.51     1051.97    154.14 o 
  15   9   4       18.82       53.77    102.64 o 
  16   9   4      343.66      277.15    125.96 o 
  17   9   4       58.64      -94.31    120.91 o 
   0  10   4     1122.02     1017.64    140.93 o 
   1  10   4       71.45      130.69     61.18 o 
   2  10   4     1099.78     1186.21     95.79 o 
   3  10   4     1371.03     1405.06     98.52 o 
   4  10   4     2862.31     2975.49    128.09 o 
   5  10   4     2431.93     2414.15    129.51 o 
   6  10   4     7324.31     7627.25    244.95 o 
   7  10   4        4.60      -52.38     72.68 o 
   8  10   4     1537.89     1308.38    125.76 o 
   9  10   4       48.20       77.67     77.66 o 
  10  10   4     1424.00     1588.58    137.11 o 
  11  10   4       93.48       25.21     84.83 o 
  12  10   4      118.80       85.10    104.46 o 
  13  10   4      233.22      125.76    115.91 o 
  14  10   4       70.17      -83.99    112.48 o 
  15  10   4      170.23       79.16    123.92 o 
  16  10   4      280.52      365.32    163.90 o 
   1  11   4     2605.96     2786.61    137.85 o 
   2  11   4     1289.83     1259.94     95.06 o 
   3  11   4      128.15       45.48     60.67 o 
   4  11   4      305.89      331.09     69.39 o 
   5  11   4       25.04      -36.80     69.13 o 
   6  11   4        5.67       13.41     70.93 o 
   7  11   4       27.95       26.88     75.43 o 
   8  11   4      211.51       97.90     82.67 o 
   9  11   4      100.15        1.78     83.67 o 
  10  11   4     1776.55     2010.43    160.69 o 
  11  11   4       29.78      266.22    106.50 o 
  12  11   4     1078.72     1340.38    167.60 o 
  13  11   4      488.01      334.27    139.09 o 
  14  11   4      407.43      476.24    181.86 o 
  15  11   4       85.74       39.98    125.41 o 
  16  11   4        3.38      -69.10    132.67 o 
   0  12   4      929.92      783.02    147.42 o 
   1  12   4     2069.25     2242.59    146.07 o 
   2  12   4      165.58      145.27     67.54 o 
   3  12   4       65.28      -55.78     70.60 o 
   4  12   4       14.09      -62.96     66.69 o 
   5  12   4       47.98       23.90     77.61 o 
   6  12   4      272.10      417.69     88.97 o 
   7  12   4      304.68      280.61     90.42 o 
   8  12   4      726.34      755.25    179.63 o 
   9  12   4       45.52      113.16     94.21 o 
  10  12   4      340.35      514.17    115.92 o 
  11  12   4      669.46      486.35    149.10 o 
  12  12   4      169.00      565.63    160.80 o 
  13  12   4      153.26      143.47    134.29 o 
  14  12   4      260.83       14.86    188.43 o 
  15  12   4        2.25      151.74    196.24 o 
   1  13   4     1428.34     1533.39    127.85 o 
   2  13   4        2.85       -6.76     69.28 o 
   3  13   4       66.96      -28.40     83.00 o 
   4  13   4      118.00       80.44     81.36 o 
   5  13   4        8.00        9.34     81.30 o 
   6  13   4       47.02      -21.91     88.65 o 
   7  13   4       11.43      -99.13     88.31 o 
   8  13   4       10.53       20.27    116.12 o 
   9  13   4       32.02      -75.09    103.68 o 
  10  13   4     1245.78     1403.83    307.29 o 
  11  13   4      321.54      413.05    155.15 o 
  12  13   4      335.88      470.70    166.16 o 
  13  13   4        2.26      110.48    154.01 o 
   0  14   4       49.12       40.55    143.82 o 
   1  14   4      330.41      236.17     95.85 o 
   2  14   4      742.42      546.86    119.98 o 
   3  14   4      273.54     -127.85     96.09 o 
   4  14   4      193.04      159.16    112.34 o 
   5  14   4       13.90      -52.09    100.72 o 
   6  14   4        1.35      -62.62    151.15 o 
   7  14   4        3.85       -2.60    113.89 o 
   8  14   4      327.09      470.14    165.67 o 
   9  14   4      186.30      105.55    172.97 o 
  10  14   4       25.92     -252.06    217.99 o 
  11  14   4      496.32      247.89    180.88 o 
  12  14   4      181.78      373.60    203.06 o 
   1  15   4       24.82      119.51     95.18 o 
   2  15   4      180.42      264.86    128.24 o 
   3  15   4        4.00     -170.81    125.01 o 
   4  15   4      507.12      393.71    134.28 o 
   5  15   4      216.03      243.26    139.09 o 
   6  15   4       65.92      277.07    126.65 o 
   7  15   4       98.75      227.33    147.39 o 
   8  15   4       34.65      -94.23    154.83 o 
   9  15   4       14.46     -230.49    168.68 o 
  10  15   4       12.19     -124.89    169.70 o 
   0  16   4      130.22      -83.89    148.01 o 
   1  16   4       14.95      178.20    114.16 o 
   2  16   4      735.96      999.39    180.75 o 
   3  16   4        8.97     -168.84    112.56 o 
   4  16   4       56.53      -25.86    119.58 o 
   5  16   4        0.30       16.58    135.60 o 
   6  16   4       19.23       38.06    127.90 o 
   7  16   4       91.36      133.94    153.71 o 
   8  16   4        6.09      -59.95    172.67 o 
   1  17   4        0.74      111.59    143.25 o 
   2  17   4      118.01      -22.02    139.05 o 
   3  17   4       76.54      -31.60    143.15 o 
   4  17   4       82.14      226.46    145.46 o 
   1   1   5      602.28      774.09     39.01 o 
   2   1   5    12055.12    11685.37    204.37 o 
   3   1   5     2535.14     2578.57     73.20 o 
   4   1   5     5676.39     6031.22    130.25 o 
   5   1   5      435.75      529.97     59.44 o 
   6   1   5     1181.83     1203.68     78.91 o 
   7   1   5      540.59      489.51     41.48 o 
   8   1   5       36.44      -45.43     30.29 o 
   9   1   5       22.28       28.74     34.45 o 
  10   1   5       28.85      -20.61     41.13 o 
  11   1   5     1415.97     1620.20     92.39 o 
  12   1   5      454.07      519.03     74.36 o 
  13   1   5       74.38      -41.39     65.07 o 
  14   1   5      358.49      311.36     81.39 o 
  15   1   5      281.75      351.78     86.69 o 
  16   1   5       12.79       96.23     82.28 o 
  17   1   5       25.62      -47.43     86.85 o 
  18   1   5      217.98      146.50    119.34 o 
  19   1   5      415.55      229.14    116.17 o 
  20   1   5       43.86       17.87    134.29 o 
   0   2   5    11899.16    11647.34    320.99 o 
   1   2   5      259.07      415.06     36.71 o 
   2   2   5    28872.99    27003.75    461.77 o 
   3   2   5     2119.27     1952.76     63.82 o 
   4   2   5      257.77      364.40     39.45 o 
   5   2   5      303.11      325.12     40.91 o 
   6   2   5       20.80       36.64     32.40 o 
   7   2   5     7181.77     7548.96    203.74 o 
   8   2   5       72.39       94.67     36.08 o 
   9   2   5       85.63        0.08     42.21 o 
  10   2   5     5824.94     5606.49    162.38 o 
  11   2   5     1719.14     1893.02    100.61 o 
  12   2   5        3.88        3.82     55.39 o 
  13   2   5       69.93       63.39     71.07 o 
  14   2   5        9.51       22.84     79.74 o 
  15   2   5      231.70      192.78     85.90 o 
  16   2   5      126.44      -29.90     83.07 o 
  17   2   5       35.54     -127.72     85.15 o 
  18   2   5      120.13       53.42    134.04 o 
  19   2   5      149.48      323.00    141.84 o 
  20   2   5        9.14     -190.01    132.66 o 
   1   3   5     2914.10     2638.18     77.47 o 
   2   3   5     5853.48     5413.03    116.88 o 
   3   3   5     1328.31     1161.76     51.30 o 
   4   3   5      653.93      839.76     52.15 o 
   5   3   5        9.90      -39.53     29.72 o 
   6   3   5       95.19      110.28     38.62 o 
   7   3   5      190.69      174.31     49.46 o 
   8   3   5      428.97      360.15     53.41 o 
   9   3   5      922.53      872.24     70.68 o 
  10   3   5     1609.44     1693.42     95.00 o 
  11   3   5     1071.32      928.47     86.24 o 
  12   3   5      468.30      392.09     68.83 o 
  13   3   5      913.06      740.46     89.24 o 
  14   3   5     3314.47     3494.38    207.40 o 
  15   3   5       10.23       50.46     78.23 o 
  16   3   5      232.32      198.38     96.48 o 
  17   3   5        1.53      -85.10     89.27 o 
  18   3   5     2026.96     1931.03    170.20 o 
  19   3   5       78.85      143.44    137.30 o 
  20   3   5      308.91      288.40    154.02 o 
   0   4   5    21888.73    21044.14    552.98 o 
   1   4   5      376.53      369.80     42.03 o 
   2   4   5      838.57      971.38     55.56 o 
   3   4   5     2413.25     2190.46     66.27 o 
   4   4   5     2178.06     2178.43     74.00 o 
   5   4   5        9.24       41.72     33.52 o 
   6   4   5       75.67       83.21     38.04 o 
   7   4   5     1001.23     1384.51     83.77 o 
   8   4   5        0.38       -0.06     41.71 o 
   9   4   5      396.62      358.10     58.91 o 
  10   4   5      959.36      866.74     77.36 o 
  11   4   5      172.82       85.08     59.12 o 
  12   4   5     1633.46     2025.07    115.51 o 
  13   4   5      229.21      219.94     66.98 o 
  14   4   5      172.24      136.82     81.99 o 
  15   4   5       14.70       18.08     81.46 o 
  16   4   5      555.70      435.05    104.36 o 
  17   4   5        2.09      -47.36     86.94 o 
  18   4   5      163.44      -44.36    115.74 o 
  19   4   5      167.34      250.47    134.36 o 
   1   5   5      319.88      173.97     41.12 o 
   2   5   5      105.60       46.11     29.08 o 
   3   5   5      622.80      589.00     41.76 o 
   4   5   5     1291.04     1198.48     68.96 o 
   5   5   5      291.27      151.05     40.44 o 
   6   5   5     1578.24     1636.13     86.30 o 
   7   5   5     3439.29     3334.80    117.07 o 
   8   5   5       91.73       98.84     47.84 o 
   9   5   5      798.57      665.69     87.36 o 
  10   5   5     1418.03     1415.61     94.04 o 
  11   5   5        4.23       39.17     58.52 o 
  12   5   5       51.37       -1.94     63.05 o 
  13   5   5      855.68      816.42     88.93 o 
  14   5   5     1612.89     1573.74    133.80 o 
  15   5   5      112.62     -109.86     74.07 o 
  16   5   5        1.43       -4.07    131.86 o 
  17   5   5      384.10      453.67    123.87 o 
  18   5   5      291.18      459.18    135.42 o 
  19   5   5      165.05      -18.49    127.69 o 
   0   6   5     6066.07     6082.01    251.03 o 
   1   6   5     2274.96     2268.49    116.95 o 
   2   6   5     2886.86     3052.17    125.90 o 
   3   6   5     2677.12     2574.41     78.53 o 
   4   6   5      845.53      766.80     47.66 o 
   5   6   5     2628.93     2640.36     85.35 o 
   6   6   5     1313.69     1428.31     73.21 o 
   7   6   5      130.83        7.90     44.31 o 
   8   6   5       55.22       23.65     49.47 o 
   9   6   5        0.41       41.78     50.84 o 
  10   6   5       20.38        8.39     56.40 o 
  11   6   5     4797.73     5093.74    173.95 o 
  12   6   5       11.27       45.80     64.94 o 
  13   6   5     1032.13     1018.84     97.51 o 
  14   6   5      249.48      204.12     77.43 o 
  15   6   5      557.14      473.72    100.34 o 
  16   6   5        9.68      -35.99    100.51 o 
  17   6   5        4.58       93.23    115.48 o 
  18   6   5       86.68       49.53    122.24 o 
  19   6   5        2.81       55.37    131.62 o 
   1   7   5      927.61      842.55     68.49 o 
   2   7   5      602.85      664.35     64.60 o 
   3   7   5      432.07      406.65     47.68 o 
   4   7   5     1507.01     1511.89     65.74 o 
   5   7   5     1769.19     1796.75     79.98 o 
   6   7   5     2511.51     2541.16    107.21 o 
   7   7   5     4662.99     4643.58    149.75 o 
   8   7   5     2505.41     2537.53    164.94 o 
   9   7   5     8304.25     8583.95    236.84 o 
  10   7   5     1104.13     1067.42     91.80 o 
  11   7   5     4207.07     4280.66    163.13 o 
  12   7   5      699.39      631.09     89.25 o 
  13   7   5       20.51      -95.62     68.67 o 
  14   7   5        2.52      -88.70     69.10 o 
  15   7   5        2.80       76.98     83.03 o 
  16   7   5        3.03       -2.67     98.09 o 
  17   7   5      210.25      188.01    125.76 o 
  18   7   5      281.78      381.12    144.08 o 
   0   8   5       52.29      145.41     62.55 o 
   1   8   5       38.44       51.25     45.77 o 
   2   8   5     2127.57     1735.16     96.55 o 
   3   8   5     1466.26     1200.15     79.15 o 
   4   8   5      599.98      581.34     63.16 o 
   5   8   5     5390.44     5697.51    179.29 o 
   6   8   5      774.27      595.74     72.56 o 
   7   8   5      241.22       29.38     58.30 o 
   8   8   5      182.10      158.14     65.59 o 
   9   8   5        4.04      -21.16     66.93 o 
  10   8   5      110.00      -35.04     69.29 o 
  11   8   5     2046.37     2058.31    132.41 o 
  12   8   5      580.04      488.43    107.64 o 
  13   8   5     2596.49     2465.62    164.87 o 
  14   8   5       12.31       70.93     93.68 o 
  15   8   5      526.63      559.12    122.44 o 
  16   8   5      664.78      649.97    145.62 o 
  17   8   5      163.72       56.00    123.09 o 
  18   8   5      124.78      196.49    159.49 o 
   1   9   5     3216.77     3258.39    134.39 o 
   2   9   5     2447.03     2477.65    120.87 o 
   3   9   5      769.26      851.06     75.80 o 
   4   9   5      648.03      680.15     75.42 o 
   5   9   5      465.32      574.78     77.19 o 
   6   9   5     1289.03     1519.53    112.41 o 
   7   9   5     3301.47     3257.94    158.01 o 
   8   9   5       24.30       55.37     71.98 o 
   9   9   5     5001.43     5697.71    217.66 o 
  10   9   5      173.68      220.50     91.30 o 
  11   9   5      445.56      374.67     95.80 o 
  12   9   5       23.04      -51.82     87.77 o 
  13   9   5      146.48      156.07     99.41 o 
  14   9   5        6.71     -125.17    105.09 o 
  15   9   5      278.30      395.95    127.96 o 
  16   9   5        1.08       85.83    121.68 o 
  17   9   5      174.13      155.55    151.72 o 
   0  10   5      438.96      367.44    124.52 o 
   1  10   5      235.37      273.22     66.13 o 
   2  10   5     3371.70     3814.14    144.72 o 
   3  10   5     4902.55     4831.46    166.32 o 
   4  10   5     2539.90     2841.62    145.46 o 
   5  10   5     9005.10     9154.90    290.22 o 
   6  10   5        0.61       84.39     70.21 o 
   7  10   5     1068.22      890.66    102.65 o 
   8  10   5     1190.82     1151.93    113.76 o 
   9  10   5      721.91      872.89    110.88 o 
  10  10   5      448.84      434.74     96.27 o 
  11  10   5      467.49      664.61    112.82 o 
  12  10   5      531.79      547.14    125.37 o 
  13  10   5     1516.59     1754.23    183.70 o 
  14  10   5        0.09      -91.01    113.23 o 
  15  10   5      304.65      132.51    140.34 o 
  16  10   5      249.22      383.46    142.96 o 
   1  11   5     5885.36     6332.30    207.93 o 
   2  11   5      927.83      868.97     85.27 o 
   3  11   5     1352.52     1455.52    107.59 o 
   4  11   5      445.55      472.43     84.64 o 
   5  11   5      470.20      499.27     89.37 o 
   6  11   5      433.29      270.93     82.38 o 
   7  11   5     2022.84     1912.34    140.24 o 
   8  11   5      167.61      192.57     82.11 o 
   9  11   5     1563.86     1569.03    134.91 o 
  10  11   5       41.26      152.38     88.59 o 
  11  11   5       99.19      -33.86     93.48 o 
  12  11   5      795.54      612.38    161.01 o 
  13  11   5      272.07      358.75    131.99 o 
  14  11   5       24.64      246.72    135.82 o 
  15  11   5      412.77      442.54    154.94 o 
   0  12   5     5297.09     5238.11    301.01 o 
   1  12   5     1562.03     1903.48    136.83 o 
   2  12   5      334.41      424.82     78.01 o 
   3  12   5     1527.17     1657.20    124.20 o 
   4  12   5      186.54      162.91     77.99 o 
   5  12   5      972.37     1148.06    116.04 o 
   6  12   5       54.82      -90.30     77.34 o 
   7  12   5      150.76      141.09     86.90 o 
   8  12   5     1950.03     1831.54    148.32 o 
   9  12   5        0.43     -126.99     84.66 o 
  10  12   5      889.85      713.80    124.28 o 
  11  12   5      105.53      211.29    105.06 o 
  12  12   5      215.30      314.82    134.50 o 
  13  12   5      495.51      528.72    151.81 o 
  14  12   5       60.71      -20.86    131.71 o 
   1  13   5      539.34      654.97     97.07 o 
   2  13   5       65.34        4.33     77.94 o 
   3  13   5       44.47      -33.72     76.70 o 
   4  13   5       76.85      200.03     85.23 o 
   5  13   5      225.11      238.64     88.42 o 
   6  13   5       79.94       59.97     91.92 o 
   7  13   5      761.04      541.03    112.53 o 
   8  13   5       30.07      -52.08     93.68 o 
   9  13   5      807.40      655.79    128.89 o 
  10  13   5       58.07      -29.61    150.72 o 
  11  13   5      844.23      878.94    159.57 o 
  12  13   5      753.24      649.37    189.53 o 
  13  13   5        0.22      -48.66    143.80 o 
   0  14   5        3.81      104.42    124.08 o 
   1  14   5      534.16      350.83    121.08 o 
   2  14   5       31.55       10.68    117.91 o 
   3  14   5      873.28     1105.90    160.43 o 
   4  14   5       13.33      160.39    128.05 o 
   5  14   5      881.58      998.64    165.43 o 
   6  14   5      145.69      166.26    111.80 o 
   7  14   5      985.68      876.68    160.85 o 
   8  14   5      173.25       21.51    128.99 o 
   9  14   5       23.05     -166.51    134.35 o 
  10  14   5      288.62      109.61    175.30 o 
  11  14   5      605.98      754.70    208.53 o 
  12  14   5       36.73      145.71    195.11 o 
   1  15   5     1281.46     1387.47    162.35 o 
   2  15   5       53.75     -122.48    109.31 o 
   3  15   5      276.13      145.83    122.37 o 
   4  15   5       81.81      313.05    128.55 o 
   5  15   5       87.80      217.50    126.50 o 
   6  15   5       59.63     -116.97    172.23 o 
   7  15   5     1072.96     1181.72    183.56 o 
   8  15   5       15.80       61.45    157.89 o 
   9  15   5      708.65      791.79    220.64 o 
  10  15   5      264.93      435.21    217.07 o 
   0  16   5     1241.16     1558.35    318.96 o 
   1  16   5       12.49      -50.23    128.17 o 
   2  16   5       62.06        2.93    121.23 o 
   3  16   5     1312.86     1569.49    191.23 o 
   4  16   5       27.31      -27.29    127.02 o 
   5  16   5      739.11      671.13    162.08 o 
   6  16   5       34.90      190.26    196.50 o 
   7  16   5      169.25      209.09    231.04 o 
   1  17   5      569.81      323.99    170.09 o 
   2  17   5      129.07      302.44    165.92 o 
   3  17   5      155.96     -203.77    135.85 o 
   4  17   5      203.86      316.09    153.49 o 
   0   0   6    51816.38    44889.24   1425.96 o 
   1   0   6      260.65      233.38     57.28 o 
   2   0   6    57264.37    57997.96   1293.84 o 
   3   0   6   131413.06   126217.52   2766.26 o 
   4   0   6    32404.80    30915.86    714.70 o 
   5   0   6     1389.55     1255.89     75.31 o 
   6   0   6     2006.07     2342.50    102.81 o 
   7   0   6      120.76       48.87     40.60 o 
   8   0   6      259.87      199.85     60.53 o 
   9   0   6       98.04      127.94     50.51 o 
  10   0   6       15.75        2.91     57.37 o 
  11   0   6     2475.66     2863.20    200.30 o 
  12   0   6     1217.88     1331.08    158.76 o 
  13   0   6     3625.50     4286.25    259.31 o 
  14   0   6     1538.39     1481.26    181.17 o 
  15   0   6      150.40      258.89    124.78 o 
  16   0   6      524.66      191.97    133.13 o 
  17   0   6     1735.97     1567.28    205.95 o 
  18   0   6        9.56        8.83    164.24 o 
  19   0   6     1121.32     1089.35    344.06 o 
  20   0   6       35.50     -190.76    179.11 o 
   1   1   6    15540.11    13275.37    255.18 o 
   2   1   6      424.34      450.33     38.29 o 
   3   1   6     3398.68     3446.43     85.60 o 
   4   1   6    14816.39    14362.13    267.51 o 
   5   1   6     6055.61     5980.92    135.29 o 
   6   1   6     4226.85     4538.42    114.45 o 
   7   1   6      117.43       63.89     29.11 o 
   8   1   6     3696.10     3532.12     96.79 o 
   9   1   6     9253.94     8700.89    205.81 o 
  10   1   6     1101.32      825.85     67.86 o 
  11   1   6     2588.52     2637.68    122.62 o 
  12   1   6      173.04      229.36     73.56 o 
  13   1   6      104.11       92.84     69.88 o 
  14   1   6      128.33      140.56     78.25 o 
  15   1   6      262.59      165.62     81.62 o 
  16   1   6     1024.64     1008.24    119.83 o 
  17   1   6     1025.06      836.24    170.49 o 
  18   1   6      476.38      384.55    142.56 o 
  19   1   6        4.25     -150.26    100.18 o 
  20   1   6      691.41      674.02    145.60 o 
   0   2   6      796.08      615.02     63.82 o 
   1   2   6     3673.57     4287.43    101.40 o 
   2   2   6       17.03      -19.78     24.10 o 
   3   2   6    22699.72    21536.41    381.01 o 
   4   2   6       24.40       90.75     29.47 o 
   5   2   6    18232.95    17149.75    332.58 o 
   6   2   6    10499.78    10695.99    229.56 o 
   7   2   6     6140.87     6084.60    155.92 o 
   8   2   6     1634.48     1539.45     80.77 o 
   9   2   6      803.77      694.45     65.91 o 
  10   2   6      387.40      342.84     58.83 o 
  11   2   6     1327.99     1427.43     98.38 o 
  12   2   6      305.01      322.12     69.50 o 
  13   2   6     2552.15     2846.69    153.79 o 
  14   2   6      356.48      369.16     86.99 o 
  15   2   6      329.52      360.17    120.88 o 
  16   2   6      284.88      186.25     93.32 o 
  17   2   6       77.08      236.85    103.69 o 
  18   2   6       83.19      306.95    110.19 o 
  19   2   6      218.27      167.01    170.85 o 
  20   2   6       13.09      -83.60    134.99 o 
   1   3   6    10535.72     9712.18    188.24 o 
   2   3   6     5018.07     4932.58    112.42 o 
   3   3   6       74.75       78.03     34.32 o 
   4   3   6     6895.09     6759.04    148.07 o 
   5   3   6      323.54      242.04     41.61 o 
   6   3   6     2637.85     2670.47     96.89 o 
   7   3   6    12223.90    11916.60    257.18 o 
   8   3   6     1024.26      986.06     70.41 o 
   9   3   6     8327.82     8217.07    204.62 o 
  10   3   6     1518.03     1439.80     89.75 o 
  11   3   6     4927.16     5057.09    251.02 o 
  12   3   6     1504.24     1371.82    101.63 o 
  13   3   6       11.78       63.20     71.97 o 
  14   3   6      137.42       38.24     74.49 o 
  15   3   6       56.01       95.09     80.70 o 
  16   3   6       55.35       60.76     92.73 o 
  17   3   6      897.30      897.08    127.67 o 
  18   3   6      139.73      -41.02     98.89 o 
  19   3   6       65.22       46.39    138.41 o 
   0   4   6    11211.31    11415.50    329.81 o 
   1   4   6     1721.85     1540.70     62.85 o 
   2   4   6       11.86      -13.27     25.63 o 
   3   4   6     8376.43     8040.14    159.13 o 
   4   4   6     4469.28     4535.33    116.15 o 
   5   4   6     9729.46     8996.61    202.17 o 
   6   4   6    15671.21    15154.28    309.96 o 
   7   4   6     3732.01     3830.47    125.63 o 
   8   4   6     7162.78     7375.49    189.14 o 
   9   4   6     1966.79     2094.14    110.95 o 
  10   4   6     5236.47     5298.01    166.77 o 
  11   4   6     8412.97     8561.16    237.02 o 
  12   4   6      199.49      178.29     67.32 o 
  13   4   6      500.61      581.39    106.37 o 
  14   4   6      449.96      234.79     83.54 o 
  15   4   6     1102.43     1394.72    136.33 o 
  16   4   6      802.86      397.58    108.65 o 
  17   4   6      668.23      610.86    149.54 o 
  18   4   6      166.75      -36.78    102.40 o 
  19   4   6        2.21     -131.68    188.14 o 
   1   5   6     1219.23     1186.00     87.27 o 
   2   5   6    10736.84    11208.57    232.79 o 
   3   5   6      768.90      757.24     45.71 o 
   4   5   6      898.08      792.04     46.78 o 
   5   5   6     3139.85     2739.43     92.11 o 
   6   5   6      458.69      349.87     51.95 o 
   7   5   6    16767.65    16432.39    339.79 o 
   8   5   6     1572.78     1654.80     91.12 o 
   9   5   6    19372.02    19909.13    408.03 o 
  10   5   6     2415.24     2539.02    121.60 o 
  11   5   6      711.95      804.30     89.18 o 
  12   5   6    10332.70    10075.83    273.88 o 
  13   5   6      131.59       72.19     70.76 o 
  14   5   6     1569.81     1328.52    114.46 o 
  15   5   6     1324.01     1346.54    139.55 o 
  16   5   6      185.92      119.82     97.95 o 
  17   5   6       39.86       23.74    102.00 o 
  18   5   6      101.74       70.51    120.85 o 
  19   5   6      156.27       -4.40    131.30 o 
   0   6   6     5700.61     6130.92    220.33 o 
   1   6   6     1998.74     1576.62     81.54 o 
   2   6   6      729.81      536.11     56.99 o 
   3   6   6     1970.35     1636.41     78.40 o 
   4   6   6     2843.68     2761.66     93.21 o 
   5   6   6     3410.24     3233.15    119.72 o 
   6   6   6      100.65        5.00     43.59 o 
   7   6   6     3924.83     4513.33    143.23 o 
   8   6   6     3928.17     4118.78    141.81 o 
   9   6   6      140.92      169.53     58.84 o 
  10   6   6     1527.57     1510.85    100.67 o 
  11   6   6    13094.63    13600.60    316.96 o 
  12   6   6       66.58       68.93     68.34 o 
  13   6   6     2409.62     2740.47    168.32 o 
  14   6   6      813.71      709.73    111.21 o 
  15   6   6      743.31      751.06    130.57 o 
  16   6   6     1030.72      980.61    133.82 o 
  17   6   6       70.42      -18.81    115.59 o 
  18   6   6      158.84       70.08    128.46 o 
   1   7   6      453.40      428.99     57.36 o 
   2   7   6     3402.52     3502.08    128.68 o 
   3   7   6     4447.18     4334.59    134.61 o 
   4   7   6     2487.40     2333.49     90.64 o 
   5   7   6     8895.20     8436.14    220.01 o 
   6   7   6     1132.98     1270.25     79.14 o 
   7   7   6     4559.27     4354.75    144.57 o 
   8   7   6      110.41      149.22     57.63 o 
   9   7   6     8316.02     8561.17    226.27 o 
  10   7   6      258.72       71.16     63.37 o 
  11   7   6       87.99       67.09     63.60 o 
  12   7   6     2031.64     2549.96    144.58 o 
  13   7   6      180.59      195.47     79.24 o 
  14   7   6      404.61      305.18     92.18 o 
  15   7   6     3423.17     3412.22    187.95 o 
  16   7   6       99.33       30.58    109.46 o 
  17   7   6      102.49      241.66    151.04 o 
  18   7   6       40.80      314.84    160.72 o 
   0   8   6      790.84      685.67    122.81 o 
   1   8   6     4059.72     3914.96    152.82 o 
   2   8   6     2969.29     3094.47    126.59 o 
   3   8   6     2271.45     2271.28    102.56 o 
   4   8   6        7.21       11.58     44.35 o 
   5   8   6     1310.08     1314.33    103.04 o 
   6   8   6      573.37      478.50     79.94 o 
   7   8   6      783.72      747.08     90.90 o 
   8   8   6     6655.25     6685.23    226.68 o 
   9   8   6       41.62      133.93     75.27 o 
  10   8   6      354.10      279.72     83.03 o 
  11   8   6     1157.83     1232.92    119.00 o 
  12   8   6        0.42       30.00     73.46 o 
  13   8   6     1163.16     1242.60    126.74 o 
  14   8   6        7.50      -27.15     87.80 o 
  15   8   6     1069.90     1101.89    138.43 o 
  16   8   6        3.11      233.68    126.88 o 
  17   8   6        2.63      105.31    166.52 o 
   1   9   6     2602.94     2562.93    122.51 o 
   2   9   6      180.95       87.49     60.84 o 
   3   9   6      881.07      840.78     77.45 o 
   4   9   6     4379.94     4285.77    174.44 o 
   5   9   6     4146.67     4307.69    196.31 o 
   6   9   6     2002.94     1985.02    128.89 o 
   7   9   6      409.24      303.72     79.49 o 
   8   9   6      219.56      219.36     80.10 o 
   9   9   6      188.20      182.91     84.44 o 
  10   9   6      641.22      542.91    134.53 o 
  11   9   6       10.26      -77.73     78.34 o 
  12   9   6      119.15       51.12     86.72 o 
  13   9   6      396.54      151.70    103.74 o 
  14   9   6      347.58      265.50    108.68 o 
  15   9   6      493.24      255.41    134.86 o 
  16   9   6      162.08      258.44    137.20 o 
  17   9   6      233.67      215.19    180.85 o 
   0  10   6     1754.48     1861.29    176.01 o 
   1  10   6      127.10       66.32     61.98 o 
   2  10   6     4543.13     4656.80    171.36 o 
   3  10   6     2726.09     2800.71    154.07 o 
   4  10   6      704.47      599.34     87.07 o 
   5  10   6     1061.46     1002.33    125.92 o 
   6  10   6        8.86       85.89     71.70 o 
   7  10   6       13.38       55.58    106.08 o 
   8  10   6       44.42      -62.77     71.34 o 
   9  10   6       62.13       13.04     74.42 o 
  10  10   6      438.15      486.79    157.21 o 
  11  10   6       18.34       14.92     87.13 o 
  12  10   6      487.26      701.25    123.36 o 
  13  10   6      282.97      322.91    110.96 o 
  14  10   6      709.71      713.44    148.68 o 
  15  10   6       17.19       19.61    127.84 o 
  16  10   6      156.97      255.41    152.14 o 
   1  11   6     3710.75     3940.01    166.98 o 
   2  11   6      191.41      151.29     66.73 o 
   3  11   6       69.00      217.90     74.53 o 
   4  11   6      616.08      635.05    127.17 o 
   5  11   6       14.83      -76.38     68.29 o 
   6  11   6       21.05      -30.08     72.95 o 
   7  11   6       21.84      121.89     81.68 o 
   8  11   6       13.91     -107.89     85.83 o 
   9  11   6       45.18      111.45    103.05 o 
  10  11   6        4.17      -27.78     89.16 o 
  11  11   6       54.38       69.21    101.17 o 
  12  11   6        2.21       58.14    102.25 o 
  13  11   6      230.01      215.27    132.04 o 
  14  11   6        0.28      101.29    131.70 o 
  15  11   6       53.79      341.34    145.88 o 
   0  12   6     1514.79     1867.62    236.21 o 
   1  12   6      177.53       57.81     77.14 o 
   2  12   6     1355.93     1007.15    104.03 o 
   3  12   6     1723.67     1515.25    149.07 o 
   4  12   6     1060.71     1082.23    154.83 o 
   5  12   6      478.16      743.73    109.05 o 
   6  12   6      160.07      -94.11     87.61 o 
   7  12   6      769.32      777.43    152.20 o 
   8  12   6      450.89      389.83    116.87 o 
   9  12   6      152.68       20.49     93.66 o 
  10  12   6       13.11       36.92     91.96 o 
  11  12   6      144.54      149.36    114.30 o 
  12  12   6       53.67      119.20    109.30 o 
  13  12   6        9.90      -66.12    126.04 o 
  14  12   6      283.47      402.39    157.04 o 
   1  13   6      443.79      356.30    107.09 o 
   2  13   6      107.21      118.67     84.25 o 
   3  13   6       30.59       25.51     82.72 o 
   4  13   6       26.01      -30.09     81.55 o 
   5  13   6      659.14      464.41    102.67 o 
   6  13   6       19.02       82.36     91.41 o 
   7  13   6       49.14       -4.81     89.74 o 
   8  13   6        1.03       57.76     90.55 o 
   9  13   6      224.70      181.60    154.14 o 
  10  13   6      364.28      270.99    150.07 o 
  11  13   6        6.51     -120.61    104.05 o 
  12  13   6        5.34      -15.15    128.79 o 
  13  13   6      481.39      242.32    144.53 o 
   0  14   6      600.08      482.31    204.73 o 
   1  14   6       47.09      -84.26     85.62 o 
   2  14   6      154.61       71.97    141.60 o 
   3  14   6      114.38       64.38     86.18 o 
   4  14   6       48.05      -35.06     88.25 o 
   5  14   6        1.12      -34.39    106.76 o 
   6  14   6     1013.12      675.43    122.99 o 
   7  14   6      173.62      152.19    115.28 o 
   8  14   6      376.58      498.06    132.88 o 
   9  14   6      394.27      283.08    133.10 o 
  10  14   6       25.34      227.49    137.51 o 
  11  14   6      133.80      351.12    163.69 o 
   1  15   6       48.59      -24.55    120.05 o 
   2  15   6      408.58      377.66    146.77 o 
   3  15   6        1.50      202.32    121.06 o 
   4  15   6      204.97       74.45    160.49 o 
   5  15   6        1.90     -120.06    123.47 o 
   6  15   6       11.80     -109.43    140.29 o 
   7  15   6      261.63      276.14    144.59 o 
   8  15   6       67.57      -81.12    145.16 o 
   9  15   6       96.30      136.98    163.13 o 
   0  16   6      230.62      307.98    245.45 o 
   1  16   6        0.07     -255.31    170.20 o 
   2  16   6      136.87      217.30    129.20 o 
   3  16   6       77.57     -148.38    158.73 o 
   4  16   6      106.42      132.14    152.42 o 
   5  16   6       24.65      194.16    172.15 o 
   6  16   6      248.82      207.69    154.68 o 
   7  16   6        0.25     -214.89    143.26 o 
   1  17   6       27.50      -62.67    165.37 o 
   2  17   6        1.31     -225.17    150.12 o 
   1   1   7      274.55      266.07     37.25 o 
   2   1   7     1768.51     2037.63     66.04 o 
   3   1   7     4176.79     4168.25    100.14 o 
   4   1   7       41.33        5.15     27.72 o 
   5   1   7      706.82      777.32     46.58 o 
   6   1   7      303.08      269.42     41.43 o 
   7   1   7     1042.04     1064.90     77.93 o 
   8   1   7      369.71      486.93     55.02 o 
   9   1   7        1.25       42.02     43.22 o 
  10   1   7     1121.19     1168.60     98.80 o 
  11   1   7      368.72      290.63     78.58 o 
  12   1   7      524.33      475.51     82.74 o 
  13   1   7     2122.95     2129.92    139.50 o 
  14   1   7      113.34       18.02     72.06 o 
  15   1   7      173.67      248.93     88.31 o 
  16   1   7      122.81       70.02     84.81 o 
  17   1   7        8.80      160.87     96.45 o 
  18   1   7       22.26       35.47    104.74 o 
  19   1   7      127.38       50.38    115.38 o 
   0   2   7    27230.66    25868.23    669.55 o 
   1   2   7     1575.23     1993.86     67.96 o 
   2   2   7     2900.22     3185.08     88.30 o 
   3   2   7      102.74      172.64     34.32 o 
   4   2   7      608.70      485.07     43.74 o 
   5   2   7      198.89      125.71     35.59 o 
   6   2   7      153.78      128.24     39.24 o 
   7   2   7      226.67      142.86     44.44 o 
   8   2   7     5239.10     5526.94    155.35 o 
   9   2   7      219.36      143.65     52.36 o 
  10   2   7      287.61      277.87     57.90 o 
  11   2   7     1372.50     1166.93    106.18 o 
  12   2   7        0.45      121.99     69.45 o 
  13   2   7       77.44      -54.57     65.62 o 
  14   2   7        2.89     -105.83     70.55 o 
  15   2   7        0.07      -91.83     75.23 o 
  16   2   7      378.00      410.73    103.77 o 
  17   2   7        6.37       -7.82     96.53 o 
  18   2   7       44.39      -57.76    129.07 o 
  19   2   7      298.93      292.18    123.13 o 
   1   3   7      321.01      277.14     35.18 o 
   2   3   7      838.95      702.07     44.52 o 
   3   3   7     8019.00     8040.77    160.54 o 
   4   3   7     8184.00     7956.00    171.95 o 
   5   3   7     1358.20     1562.89     68.53 o 
   6   3   7     2903.81     2842.63    121.78 o 
   7   3   7      273.72      237.00     48.18 o 
   8   3   7     1025.71     1230.81     81.64 o 
   9   3   7      483.15      369.35     66.98 o 
  10   3   7     1204.50     1197.05    110.27 o 
  11   3   7     2335.41     2294.83    114.40 o 
  12   3   7     5789.44     5921.70    223.92 o 
  13   3   7      468.78      505.49     89.08 o 
  14   3   7       42.92       40.79     76.26 o 
  15   3   7     2166.37     2233.41    183.06 o 
  16   3   7     1817.01     1642.65    145.47 o 
  17   3   7      142.95       33.89     93.68 o 
  18   3   7      447.47      341.16    115.43 o 
  19   3   7        8.23       35.61    112.00 o 
   0   4   7    11459.29    10716.83    285.61 o 
   1   4   7     2673.65     2344.28     81.47 o 
   2   4   7      744.13      802.38     47.49 o 
   3   4   7       47.43       23.28     29.66 o 
   4   4   7       47.63       49.64     32.47 o 
   5   4   7     2336.05     2495.11    141.05 o 
   6   4   7     1068.24     1053.67     69.92 o 
   7   4   7       27.38        1.71     41.97 o 
   8   4   7     2441.89     2466.54    107.45 o 
   9   4   7      288.00      247.97     59.37 o 
  10   4   7      328.79      388.16     90.88 o 
  11   4   7      423.36      618.44     76.49 o 
  12   4   7      502.00      518.70     86.37 o 
  13   4   7       74.23       75.28     72.75 o 
  14   4   7       91.68       35.72     73.91 o 
  15   4   7       14.97       44.98     81.63 o 
  16   4   7       51.80      105.68    102.36 o 
  17   4   7       64.43       18.24    163.47 o 
  18   4   7        2.85      -35.69    101.53 o 
  19   4   7       21.95        3.19    129.81 o 
   1   5   7     1413.99     1336.00     74.26 o 
   2   5   7     1885.29     2199.70    102.29 o 
   3   5   7        0.45      -39.02     28.81 o 
   4   5   7    10179.48    10088.33    198.54 o 
   5   5   7      268.52      315.66     45.21 o 
   6   5   7     3415.38     3448.51    119.06 o 
   7   5   7      447.00      388.53     58.22 o 
   8   5   7     2619.46     2657.23    113.36 o 
   9   5   7      735.96      793.14     78.31 o 
  10   5   7      585.09      525.01     73.90 o 
  11   5   7       42.85       57.00     62.02 o 
  12   5   7     1469.99     1331.00    103.44 o 
  13   5   7      180.93       48.49     72.22 o 
  14   5   7      339.97      279.58     90.80 o 
  15   5   7       40.19      -49.74     82.33 o 
  16   5   7      122.85       35.39     90.65 o 
  17   5   7      108.07       78.01     98.51 o 
  18   5   7       11.23       -9.94    105.61 o 
  19   5   7        7.95       35.47    154.90 o 
   0   6   7     4763.46     4480.17    187.53 o 
   1   6   7      691.67      719.63     63.05 o 
   2   6   7      768.11      699.98     62.09 o 
   3   6   7     3415.53     3643.95    108.96 o 
   4   6   7      216.00      217.87     41.03 o 
   5   6   7      241.45      181.16     45.82 o 
   6   6   7      605.62      542.90     60.83 o 
   7   6   7       13.73       21.48     46.66 o 
   8   6   7     3180.74     3303.01    130.02 o 
   9   6   7      676.84      392.71     70.71 o 
  10   6   7     1689.70     1665.75    106.45 o 
  11   6   7      639.66      545.79     79.06 o 
  12   6   7       67.51       24.28     65.53 o 
  13   6   7      191.13       89.35     70.39 o 
  14   6   7       43.25      -37.77     75.94 o 
  15   6   7      129.36      147.02     94.92 o 
  16   6   7       13.17       43.67     97.69 o 
  17   6   7       81.47       22.84    107.36 o 
  18   6   7      247.94      297.01    134.28 o 
   1   7   7     4114.52     4341.77    144.44 o 
   2   7   7     1172.76     1106.45     77.32 o 
   3   7   7     3930.69     4299.73    135.81 o 
   4   7   7      253.00      221.56     49.12 o 
   5   7   7       31.76       21.43     56.69 o 
   6   7   7     1275.46     1348.53    109.16 o 
   7   7   7     1092.50     1076.61     89.53 o 
   8   7   7        1.16      -83.06     55.37 o 
   9   7   7      706.19      669.69     95.95 o 
  10   7   7     1449.99     1715.05    125.33 o 
  11   7   7      639.35      567.46     92.95 o 
  12   7   7     8190.35     8946.42    269.67 o 
  13   7   7        0.20     -105.59     70.40 o 
  14   7   7     1195.26      919.73    131.40 o 
  15   7   7      774.99      416.84    153.56 o 
  16   7   7      726.30      463.47    130.38 o 
  17   7   7        0.55      -92.99    133.19 o 
  18   7   7       91.04       75.17    156.24 o 
   0   8   7      184.91      320.71     80.12 o 
   1   8   7      150.38       74.87     51.23 o 
   2   8   7      252.87      210.81     59.17 o 
   3   8   7      586.26      523.53     81.28 o 
   4   8   7      436.35      318.92     70.52 o 
   5   8   7      181.62      220.04     69.74 o 
   6   8   7     3134.32     3207.83    153.91 o 
   7   8   7       90.17        4.53     65.44 o 
   8   8   7     8921.12     8761.74    267.58 o 
   9   8   7        9.73       70.32     73.28 o 
  10   8   7     6216.57     6640.40    241.70 o 
  11   8   7       16.48      -23.23     99.92 o 
  12   8   7     1312.46     1291.96    130.70 o 
  13   8   7       21.67       84.08     89.71 o 
  14   8   7     1014.36      923.19    133.81 o 
  15   8   7       56.25      173.50    120.19 o 
  16   8   7       59.63      101.83    132.99 o 
  17   8   7      182.43     -162.40    162.62 o 
   1   9   7       80.59       63.58     62.19 o 
   2   9   7     2475.68     2552.09    130.74 o 
   3   9   7      916.62     1152.98     97.14 o 
   4   9   7     1854.19     1829.06    123.03 o 
   5   9   7      702.74      624.59     88.29 o 
   6   9   7     1911.99     1895.50    129.37 o 
   7   9   7      393.26      496.31     88.13 o 
   8   9   7      239.91      257.53     79.42 o 
   9   9   7      218.53      263.25     84.12 o 
  10   9   7     2917.25     2860.58    168.61 o 
  11   9   7      777.54      794.49    146.08 o 
  12   9   7     4845.04     4721.71    219.62 o 
  13   9   7      130.50       66.43     97.35 o 
  14   9   7      517.95      571.44    132.58 o 
  15   9   7      189.50      256.69    130.45 o 
  16   9   7      790.92      770.64    177.97 o 
   0  10   7      657.77      584.40    143.78 o 
   1  10   7      914.11     1004.06    155.30 o 
   2  10   7     3655.48     3926.14    184.78 o 
   3  10   7     1402.27     1671.44    114.21 o 
   4  10   7      608.79      548.18     87.75 o 
   5  10   7      383.96      364.92     94.93 o 
   6  10   7     1582.91     1829.82    213.54 o 
   7  10   7      127.66       27.77     76.20 o 
   8  10   7     2147.49     2181.16    236.26 o 
   9  10   7      179.36      230.69     87.49 o 
  10  10   7        8.49      -49.47     81.82 o 
  11  10   7      278.91      308.70    100.14 o 
  12  10   7      598.72      686.31    125.90 o 
  13  10   7      365.43      332.73    115.44 o 
  14  10   7      144.63       69.91    111.62 o 
  15  10   7       31.36       56.56    131.31 o 
  16  10   7      401.12      527.31    206.88 o 
   1  11   7       27.38       63.08     74.72 o 
   2  11   7     2628.72     2666.99    143.74 o 
   3  11   7       19.58       53.04     72.27 o 
   4  11   7     1962.58     1939.89    144.61 o 
   5  11   7       68.71      138.12     78.47 o 
   6  11   7      835.35      803.26    111.85 o 
   7  11   7       42.74      178.39     84.60 o 
   8  11   7       10.79      -90.37    102.04 o 
   9  11   7        2.22        1.30     82.76 o 
  10  11   7      617.29      525.56    110.34 o 
  11  11   7      504.83      531.65    115.18 o 
  12  11   7      391.25      374.05    120.64 o 
  13  11   7      109.74      217.62    124.91 o 
  14  11   7      562.84      761.54    163.60 o 
  15  11   7        4.78      132.97    142.58 o 
   0  12   7     4539.14     4548.46    288.01 o 
   1  12   7       46.13      101.71     87.97 o 
   2  12   7     3757.34     3187.67    211.42 o 
   3  12   7      572.78      471.38     95.21 o 
   4  12   7      936.51      826.10    110.65 o 
   5  12   7      266.35      221.61     89.61 o 
   6  12   7       46.27       86.03     98.92 o 
   7  12   7      535.00      525.94    104.60 o 
   8  12   7      886.15      920.81    124.73 o 
   9  12   7        0.25       73.33     92.29 o 
  10  12   7      170.08      187.22    105.50 o 
  11  12   7      209.69      -40.30    100.56 o 
  12  12   7      133.35      -26.94    109.01 o 
  13  12   7        3.46       55.26    134.34 o 
  14  12   7       67.49      259.84    155.58 o 
   1  13   7      279.14      173.36     99.01 o 
   2  13   7     1793.73     1617.40    146.02 o 
   3  13   7      476.28      507.87    104.18 o 
   4  13   7     1650.40     1557.00    141.22 o 
   5  13   7      236.69      208.23     96.23 o 
   6  13   7     1033.49      950.89    130.09 o 
   7  13   7       21.44      133.06     98.26 o 
   8  13   7      170.07      215.79    102.31 o 
   9  13   7        2.72       99.02    106.06 o 
  10  13   7        5.33      -29.93    105.83 o 
  11  13   7       58.95     -215.44    143.63 o 
  12  13   7      258.17       87.93    133.64 o 
   0  14   7     3249.17     3486.04    350.49 o 
   1  14   7       57.41      -65.12    101.48 o 
   2  14   7      637.45      559.47    128.43 o 
   3  14   7        1.88      -77.14     88.11 o 
   4  14   7       59.61       14.05     96.62 o 
   5  14   7       54.52       32.38     96.63 o 
   6  14   7      236.55      269.71    108.86 o 
   7  14   7       85.96       11.83    100.50 o 
   8  14   7      528.64      493.20    157.24 o 
   9  14   7        3.03     -140.91    107.75 o 
  10  14   7      260.30       18.50    116.09 o 
  11  14   7       24.22      126.61    132.02 o 
   1  15   7      115.69      176.85    143.46 o 
   2  15   7      142.88      369.05    147.54 o 
   3  15   7       37.00       -4.69    125.37 o 
   4  15   7     1424.82     1559.38    196.44 o 
   5  15   7       19.72       22.06    131.36 o 
   6  15   7      825.18      711.90    164.18 o 
   7  15   7        5.75      -55.29    129.88 o 
   8  15   7       47.55       48.24    140.02 o 
   9  15   7       45.18      130.69    199.95 o 
   0  16   7      912.99      398.09    273.05 o 
   1  16   7       65.65      -30.38    151.78 o 
   2  16   7      557.92      352.82    159.66 o 
   3  16   7        0.05     -193.40    128.93 o 
   4  16   7      107.29      -30.50    178.08 o 
   5  16   7       45.92     -220.49    146.99 o 
   6  16   7      331.89      342.76    158.74 o 
   0   0   8     1868.36     2016.77    141.15 o 
   1   0   8     8330.96     9083.33    275.95 o 
   2   0   8    53754.11    49711.02   1126.42 o 
   3   0   8     6260.40     5546.03    177.64 o 
   4   0   8     3748.23     4124.62    162.57 o 
   5   0   8     3584.41     4072.67    149.59 o 
   6   0   8      184.21       91.79     48.40 o 
   7   0   8       90.68      152.48     51.59 o 
   8   0   8     7658.39     7638.03    234.87 o 
   9   0   8     4112.90     3744.64    217.02 o 
  10   0   8      101.05      358.54    102.90 o 
  11   0   8     9354.06     8365.87    358.89 o 
  12   0   8     2602.42     2493.08    206.25 o 
  13   0   8     4675.10     4310.34    400.56 o 
  14   0   8     1183.43     1021.77    160.19 o 
  15   0   8      129.23      179.23    122.70 o 
  16   0   8     1557.83     1766.40    213.00 o 
  17   0   8       21.86      133.25    135.48 o 
  18   0   8      806.98      580.62    172.16 o 
  19   0   8       36.74        6.43    171.44 o 
   1   1   8    10605.83    10414.68    218.37 o 
   2   1   8    24209.21    23908.33    404.83 o 
   3   1   8     4545.28     4321.02    107.12 o 
   4   1   8    19060.80    18435.58    323.25 o 
   5   1   8     7407.43     8132.76    166.83 o 
   6   1   8     6284.18     6106.80    147.35 o 
   7   1   8       57.32       95.96     34.90 o 
   8   1   8      215.93      284.14     52.24 o 
   9   1   8     4092.63     3808.28    161.20 o 
  10   1   8      795.70      806.81    102.88 o 
  11   1   8       48.72      -62.81     60.25 o 
  12   1   8     1731.89     2119.02    151.45 o 
  13   1   8     6308.63     5729.80    256.32 o 
  14   1   8       13.08      -29.80     75.09 o 
  15   1   8       62.97       29.02     81.77 o 
  16   1   8       91.63      -16.22     88.03 o 
  17   1   8      642.45      294.84    107.45 o 
  18   1   8     1726.58     2085.24    191.91 o 
  19   1   8       85.55      113.54    111.52 o 
   0   2   8      251.30      498.81    123.54 o 
   1   2   8      172.00      279.22     38.43 o 
   2   2   8     7852.24     6823.03    151.37 o 
   3   2   8    10914.93    10284.33    198.50 o 
   4   2   8     3185.22     3043.82     88.74 o 
   5   2   8    15546.35    14517.11    281.66 o 
   6   2   8     2528.51     2293.79     86.03 o 
   7   2   8     2068.69     2410.53    104.82 o 
   8   2   8     9023.13     9010.95    235.14 o 
   9   2   8     3716.12     3886.84    134.62 o 
  10   2   8     2568.63     2724.84    125.89 o 
  11   2   8     5930.65     5655.24    206.31 o 
  12   2   8     2480.02     2620.32    194.90 o 
  13   2   8     1758.57     1579.21    139.40 o 
  14   2   8       12.43      155.44     80.53 o 
  15   2   8       39.97      107.49     85.23 o 
  16   2   8      605.84     1054.67    129.43 o 
  17   2   8       11.93      -38.60     90.61 o 
  18   2   8      550.79      614.25    133.66 o 
  19   2   8       17.44      128.37    117.94 o 
   1   3   8    23422.14    23504.34    418.31 o 
   2   3   8      605.73      597.90     46.12 o 
   3   3   8     4216.74     4233.00    107.38 o 
   4   3   8     4546.52     4063.66    114.19 o 
   5   3   8     7104.53     7346.43    168.44 o 
   6   3   8     5046.70     4895.31    142.25 o 
   7   3   8     3984.08     3840.17    128.02 o 
   8   3   8     1089.98     1187.65     80.68 o 
   9   3   8     1981.12     1796.01     98.53 o 
  10   3   8     1372.12     1299.87     90.45 o 
  11   3   8        4.60       77.78     62.48 o 
  12   3   8     1770.56     1782.15    177.02 o 
  13   3   8       17.14      -14.92     72.86 o 
  14   3   8      456.18      451.02     94.62 o 
  15   3   8     1119.31      910.68    118.55 o 
  16   3   8      162.34      319.42    102.75 o 
  17   3   8      296.07      357.41    113.33 o 
  18   3   8        3.63       96.88    107.73 o 
  19   3   8        0.61      -87.17    105.49 o 
   0   4   8      185.07       87.03     44.56 o 
   1   4   8     7138.03     7282.18    169.77 o 
   2   4   8      744.35      777.67     52.16 o 
   3   4   8    16922.32    16485.07    296.62 o 
   4   4   8      144.31      103.15     37.42 o 
   5   4   8     7202.97     7272.81    167.88 o 
   6   4   8     3867.18     3839.83    126.86 o 
   7   4   8       70.72      107.61     48.11 o 
   8   4   8     6555.13     5954.39    171.66 o 
   9   4   8      193.21       19.67     52.56 o 
  10   4   8     7128.79     7507.16    206.67 o 
  11   4   8       99.90       59.16     59.49 o 
  12   4   8       88.86       31.56     66.43 o 
  13   4   8      168.07       81.86     74.58 o 
  14   4   8       18.45      -23.05     79.55 o 
  15   4   8      368.34      178.79     96.51 o 
  16   4   8      235.23      294.47    146.74 o 
  17   4   8      393.18      199.53    131.31 o 
  18   4   8       68.13      -76.53    124.29 o 
  19   4   8      990.85      901.98    155.00 o 
   1   5   8    15771.83    16138.46    321.56 o 
   2   5   8       47.06      -24.34     33.01 o 
   3   5   8     8066.12     7879.02    165.43 o 
   4   5   8     3061.23     2798.94     88.68 o 
   5   5   8     4339.91     4279.35    156.72 o 
   6   5   8      362.89      282.33     51.92 o 
   7   5   8       77.20       41.81     47.06 o 
   8   5   8       46.28       97.13     52.21 o 
   9   5   8      701.32      544.27     73.54 o 
  10   5   8     8363.67     8386.88    253.72 o 
  11   5   8       27.02       52.02     61.75 o 
  12   5   8     1188.83     1270.09    108.78 o 
  13   5   8      875.98      783.69    125.74 o 
  14   5   8     3455.78     3738.58    191.94 o 
  15   5   8     5310.58     5246.73    287.87 o 
  16   5   8      126.58      227.78    149.99 o 
  17   5   8      794.59      686.92    132.07 o 
  18   5   8      922.06      934.54    150.49 o 
   0   6   8    20200.89    18584.39    527.22 o 
   1   6   8     1164.53     1216.17     79.43 o 
   2   6   8      311.60      242.23     51.67 o 
   3   6   8    10273.79     9884.57    227.04 o 
   4   6   8      809.34      855.39     68.41 o 
   5   6   8     2837.94     2960.41    133.19 o 
   6   6   8     2344.65     2183.11    100.73 o 
   7   6   8     2030.75     2235.69    106.59 o 
   8   6   8     2302.38     2373.79    113.03 o 
   9   6   8     1196.74     1330.45     92.72 o 
  10   6   8     2621.22     2953.98    148.84 o 
  11   6   8      458.88      511.79     81.64 o 
  12   6   8      303.83      175.96     70.11 o 
  13   6   8      728.23      827.22    100.15 o 
  14   6   8        3.88        0.68     86.29 o 
  15   6   8      208.01      256.24    103.04 o 
  16   6   8       56.13      126.27    110.42 o 
  17   6   8     1382.87     1201.20    164.80 o 
  18   6   8        2.20     -110.72    178.65 o 
   1   7   8     1482.23     1422.29     93.73 o 
   2   7   8        8.83       70.31     48.72 o 
   3   7   8     1980.48     1903.78     96.20 o 
   4   7   8     2978.53     2873.33    139.33 o 
   5   7   8     1875.88     1713.96    114.18 o 
   6   7   8      194.73      214.58     67.91 o 
   7   7   8     4560.12     4991.25    190.54 o 
   8   7   8      318.60      300.28    126.39 o 
   9   7   8     2416.42     2288.19    196.02 o 
  10   7   8     2066.74     2349.10    149.58 o 
  11   7   8      180.73       85.87     78.70 o 
  12   7   8      258.70      166.85     85.52 o 
  13   7   8      786.38      862.62    117.27 o 
  14   7   8     2636.11     3238.49    210.10 o 
  15   7   8     1542.57      846.94    185.79 o 
  16   7   8       17.95       45.77    131.78 o 
  17   7   8      754.81      699.86    171.68 o 
   0   8   8     5862.34     5793.72    243.19 o 
   1   8   8      587.95      487.69     67.20 o 
   2   8   8      419.89      279.98     61.84 o 
   3   8   8     2085.53     2022.54    115.96 o 
   4   8   8       15.13      123.35     64.89 o 
   5   8   8     1824.43     1766.16    120.91 o 
   6   8   8      870.47      851.17    100.81 o 
   7   8   8        2.55        2.35     63.18 o 
   8   8   8      178.59      169.09    108.84 o 
   9   8   8      406.59      293.01     85.12 o 
  10   8   8      952.80      992.91    115.43 o 
  11   8   8     3701.46     3969.86    194.11 o 
  12   8   8      156.51      156.68    130.13 o 
  13   8   8       52.08       32.76     92.60 o 
  14   8   8        8.05      -26.72    106.09 o 
  15   8   8       14.28      147.13    131.87 o 
  16   8   8      224.92       -8.72    148.51 o 
  17   8   8       61.45      165.38    174.97 o 
   1   9   8       10.75       -8.17     59.80 o 
   2   9   8      871.76      757.69     81.97 o 
   3   9   8      150.15      168.76     69.78 o 
   4   9   8     2937.54     2833.78    150.81 o 
   5   9   8      790.79      787.95     94.33 o 
   6   9   8       81.01      107.59     71.56 o 
   7   9   8     6315.90     6733.54    244.68 o 
   8   9   8      337.96      438.91     91.84 o 
   9   9   8     1808.46     1513.70    129.73 o 
  10   9   8      256.98      220.08     86.04 o 
  11   9   8       41.98       42.29     87.05 o 
  12   9   8        8.61      -11.02     90.27 o 
  13   9   8      863.36     1132.15    140.00 o 
  14   9   8      630.71      644.62    129.45 o 
  15   9   8       86.33      -51.77    123.45 o 
  16   9   8       26.90      -77.89    167.55 o 
   0  10   8     3013.05     2797.91    206.23 o 
   1  10   8        7.63       -7.45     60.92 o 
   2  10   8     5480.89     5444.12    231.68 o 
   3  10   8      195.31      223.61     78.32 o 
   4  10   8      163.84      154.31     75.72 o 
   5  10   8      585.75      661.49     96.55 o 
   6  10   8      135.99      174.65     84.30 o 
   7  10   8      668.99      428.99     99.06 o 
   8  10   8       30.36      -10.11     71.88 o 
   9  10   8      436.70      248.41     89.32 o 
  10  10   8       17.07      -79.67     80.25 o 
  11  10   8     1578.27     1707.63    149.21 o 
  12  10   8        0.68      -40.74     92.86 o 
  13  10   8      142.48      238.37    116.29 o 
  14  10   8      251.15      108.06    111.18 o 
  15  10   8       31.62      139.36    136.72 o 
   1  11   8      397.01      335.33     87.86 o 
   2  11   8      772.94      673.26    101.49 o 
   3  11   8       19.55       25.25     72.08 o 
   4  11   8     1035.28     1061.38    161.75 o 
   5  11   8        2.59      120.50     82.37 o 
   6  11   8      403.97      538.85    101.58 o 
   7  11   8       23.69      102.08     82.99 o 
   8  11   8        0.01      353.44     96.48 o 
   9  11   8      577.32      561.70    109.38 o 
  10  11   8       52.40     -120.58     88.21 o 
  11  11   8       63.46       23.40     95.21 o 
  12  11   8      305.38      476.83    124.74 o 
  13  11   8      336.98      427.76    127.12 o 
  14  11   8       60.27      184.30    147.76 o 
   0  12   8      122.83     -133.42    105.35 o 
   1  12   8       31.34      -66.08     86.82 o 
   2  12   8     1428.18     1587.93    134.17 o 
   3  12   8      568.70      364.31     96.48 o 
   4  12   8       15.92       85.70     83.14 o 
   5  12   8        3.49       71.05     88.26 o 
   6  12   8       26.84      -63.07     85.03 o 
   7  12   8      107.67     -128.13     85.42 o 
   8  12   8      196.08      116.34    105.55 o 
   9  12   8      565.51      638.50    121.40 o 
  10  12   8       10.43      -77.95     95.09 o 
  11  12   8      105.55      165.54    107.85 o 
  12  12   8       78.51       90.27    113.73 o 
  13  12   8      556.49      331.03    129.46 o 
   1  13   8      767.71      649.16    179.85 o 
   2  13   8      240.88      146.97     93.22 o 
   3  13   8      186.36      201.91     94.19 o 
   4  13   8        5.78       72.68     88.11 o 
   5  13   8       82.11      131.24     96.49 o 
   6  13   8      396.82      458.28    111.82 o 
   7  13   8        4.99       98.96    134.14 o 
   8  13   8        7.98      -84.04     98.48 o 
   9  13   8       32.52      118.81    106.40 o 
  10  13   8      113.32      -69.96    111.57 o 
  11  13   8        0.02       88.87    114.62 o 
  12  13   8       80.79      137.47    125.15 o 
   0  14   8      601.41      677.39    360.43 o 
   1  14   8       49.60       46.05    111.55 o 
   2  14   8       73.24      -12.92    102.07 o 
   3  14   8      916.26      650.91    118.89 o 
   4  14   8       35.72      101.90     99.46 o 
   5  14   8      173.07      168.09    105.93 o 
   6  14   8       41.28       67.53    105.95 o 
   7  14   8      134.37      250.71    116.12 o 
   8  14   8      872.54      870.51    138.82 o 
   9  14   8       88.60      -24.26    110.74 o 
  10  14   8        6.67       53.34    119.97 o 
   1  15   8      330.69      304.58    128.19 o 
   2  15   8       23.70     -146.32    119.58 o 
   3  15   8        5.26       34.73    112.00 o 
   4  15   8       77.61      -32.15    105.99 o 
   5  15   8      192.28       41.48    122.67 o 
   6  15   8       14.05      233.82    132.44 o 
   7  15   8      128.22      358.82    145.03 o 
   8  15   8       54.27      -57.31    131.66 o 
   0  16   8       49.16       16.05    215.87 o 
   1  16   8      131.16       86.07    176.25 o 
   2  16   8       67.98     -208.93    139.29 o 
   3  16   8      229.38      501.12    173.86 o 
   4  16   8      107.60      155.28    152.89 o 
   5  16   8      182.97      456.54    165.93 o 
   1   1   9     3078.76     3364.62    106.60 o 
   2   1   9       21.82       12.96     31.78 o 
   3   1   9     1090.85     1170.46     60.11 o 
   4   1   9      312.32      404.12     43.35 o 
   5   1   9      525.98      442.42     44.64 o 
   6   1   9      314.27      206.22     40.61 o 
   7   1   9      263.26      318.52     53.25 o 
   8   1   9       51.18      -29.07     43.35 o 
   9   1   9      370.18      254.38     68.54 o 
  10   1   9       46.98      -30.23     61.42 o 
  11   1   9       91.04       89.26     85.67 o 
  12   1   9       31.22      -21.06     68.11 o 
  13   1   9       14.71      -22.84     71.77 o 
  14   1   9       50.60       -1.87     77.93 o 
  15   1   9       79.21        5.36     81.99 o 
  16   1   9       66.20      150.59     94.91 o 
  17   1   9       36.39       21.47     96.43 o 
  18   1   9       13.43       69.95    100.54 o 
  19   1   9       47.27     -135.26    112.03 o 
   0   2   9     2143.60     2122.17    140.42 o 
   1   2   9    20721.80    20687.56    376.66 o 
   2   2   9    13577.47    14332.15    275.68 o 
   3   2   9     5692.75     6014.95    137.35 o 
   4   2   9     6414.63     6142.35    139.54 o 
   5   2   9      332.51      271.96     39.36 o 
   6   2   9     1289.13     1318.85     81.98 o 
   7   2   9      702.34      664.75     64.76 o 
   8   2   9      640.21      636.21     67.69 o 
   9   2   9      351.39      419.98     64.20 o 
  10   2   9     1427.25     1291.21    107.21 o 
  11   2   9     9414.79     9812.70    333.80 o 
  12   2   9       17.95      131.89     76.47 o 
  13   2   9      232.06      265.60     82.92 o 
  14   2   9        0.03      -45.24     76.49 o 
  15   2   9     2053.19     2148.53    172.77 o 
  16   2   9       91.83       10.12     92.76 o 
  17   2   9      211.72      317.15    112.31 o 
  18   2   9       57.71      -60.87    106.41 o 
  19   2   9      457.41      223.02    126.95 o 
   1   3   9      262.76      229.75     40.74 o 
   2   3   9     3318.09     3690.20    123.09 o 
   3   3   9      212.55      131.90     35.85 o 
   4   3   9     1161.21     1239.37     60.93 o 
   5   3   9       66.41       30.15     37.81 o 
   6   3   9      119.11       68.30     44.48 o 
   7   3   9      982.13     1039.33     76.40 o 
   8   3   9     1172.49     1119.58     80.43 o 
   9   3   9     4051.80     4062.00    143.52 o 
  10   3   9      689.76      887.69    102.47 o 
  11   3   9       25.13      -12.56     70.71 o 
  12   3   9       29.74       55.86     72.30 o 
  13   3   9       67.39      -12.64     83.63 o 
  14   3   9        2.46       27.71     83.34 o 
  15   3   9      914.52      605.36    107.21 o 
  16   3   9       80.61      268.37    121.27 o 
  17   3   9      132.85       22.11     99.35 o 
  18   3   9       26.00       40.99    107.09 o 
   0   4   9      973.58      745.77    100.49 o 
   1   4   9     5299.47     5352.37    142.89 o 
   2   4   9      390.71      487.61     49.62 o 
   3   4   9     1259.30     1349.42     63.68 o 
   4   4   9       46.06       40.86     34.79 o 
   5   4   9      843.86      847.31     68.02 o 
   6   4   9       88.93       54.00     46.08 o 
   7   4   9      407.08      303.98     57.59 o 
   8   4   9       53.94       16.35     59.20 o 
   9   4   9      105.74       46.34     54.29 o 
  10   4   9       13.21       26.72     72.98 o 
  11   4   9     3828.19     3912.30    163.74 o 
  12   4   9      170.69      200.98     78.98 o 
  13   4   9      589.90      535.29     97.74 o 
  14   4   9       15.14       32.92     82.01 o 
  15   4   9     1094.86      938.07    174.06 o 
  16   4   9       64.12      -36.32     89.33 o 
  17   4   9      217.23      138.79    111.97 o 
  18   4   9        2.11      126.63    120.39 o 
   1   5   9     2744.72     2748.02     99.37 o 
   2   5   9       93.95       86.82     41.88 o 
   3   5   9     3558.83     3676.18    105.49 o 
   4   5   9      563.30      611.98     55.86 o 
   5   5   9     1399.49     1259.97     94.31 o 
   6   5   9      437.70      291.90     56.00 o 
   7   5   9      238.71      312.04     94.60 o 
   8   5   9       10.59       31.01     61.38 o 
   9   5   9      999.05      858.98     83.25 o 
  10   5   9      536.28      631.42     80.07 o 
  11   5   9      943.88      867.85    105.58 o 
  12   5   9      701.41      814.07    133.79 o 
  13   5   9      169.73      180.05     85.59 o 
  14   5   9      148.15      160.06     89.94 o 
  15   5   9     1357.74     1370.56    138.33 o 
  16   5   9       26.46       44.72     99.59 o 
  17   5   9      101.18      105.80    109.61 o 
  18   5   9        7.81      117.85    129.16 o 
   0   6   9      900.43      821.98     98.86 o 
   1   6   9      253.80      295.32     56.61 o 
   2   6   9      587.09      491.08     64.02 o 
   3   6   9     2052.44     2085.83     96.42 o 
   4   6   9       57.45       53.98     58.48 o 
   5   6   9     1408.46     1325.60    117.48 o 
   6   6   9       29.86       28.89     72.30 o 
   7   6   9      139.52       95.07     68.66 o 
   8   6   9      403.48      318.48     74.37 o 
   9   6   9       32.72       -4.54     65.42 o 
  10   6   9      264.31      289.69     77.20 o 
  11   6   9      136.61      226.41     77.19 o 
  12   6   9        3.63      -38.56     77.80 o 
  13   6   9     1856.69     1908.95    162.47 o 
  14   6   9        0.21      -19.84     91.57 o 
  15   6   9       15.10       17.75    100.34 o 
  16   6   9       41.14      -99.52    105.52 o 
  17   6   9       16.48      200.38    123.18 o 
   1   7   9     5089.67     5197.82    166.73 o 
   2   7   9      432.41      383.24     64.30 o 
   3   7   9     3998.78     3717.89    147.14 o 
   4   7   9       19.69       -6.32     60.16 o 
   5   7   9        0.79      -21.34     59.94 o 
   6   7   9      411.53      503.62     80.02 o 
   7   7   9       57.67      -14.61     73.00 o 
   8   7   9        5.46      -88.66     65.65 o 
   9   7   9       83.61      119.80     78.67 o 
  10   7   9      128.67      120.80     77.74 o 
  11   7   9      153.32      180.87     85.42 o 
  12   7   9      147.81      107.00     87.19 o 
  13   7   9        0.11       85.01     97.93 o 
  14   7   9       25.77      224.25    114.58 o 
  15   7   9      255.36       96.34    129.54 o 
  16   7   9      802.94      727.89    172.84 o 
  17   7   9      276.26      227.32    152.85 o 
   0   8   9     5989.21     5926.63    250.64 o 
   1   8   9      686.59      563.58     74.71 o 
   2   8   9      829.99      690.75     87.78 o 
   3   8   9     8202.34     8360.13    386.47 o 
   4   8   9     1920.99     2036.67    152.36 o 
   5   8   9     1330.22     1469.01    117.89 o 
   6   8   9      663.93      549.61     88.28 o 
   7   8   9     1875.11     1985.07    137.72 o 
   8   8   9       33.99       -6.99     70.94 o 
   9   8   9       71.99       43.57     73.99 o 
  10   8   9       86.25       42.89     78.01 o 
  11   8   9      701.82      507.08    101.71 o 
  12   8   9      166.46       94.37     93.34 o 
  13   8   9      355.95      416.80    131.71 o 
  14   8   9      895.11      844.25    245.68 o 
  15   8   9        2.80       79.54    126.32 o 
  16   8   9      377.03      245.53    156.92 o 
   1   9   9     5302.22     5435.62    185.29 o 
   2   9   9       93.23       32.85     67.51 o 
   3   9   9      964.44      907.36    100.34 o 
   4   9   9        6.21      -81.76     76.44 o 
   5   9   9      479.55      405.07     85.46 o 
   6   9   9      647.64      465.05    107.23 o 
   7   9   9      982.07      873.78    132.27 o 
   8   9   9       76.56        3.99     74.91 o 
   9   9   9      113.71       43.54     85.23 o 
  10   9   9      238.81      225.27     92.10 o 
  11   9   9      950.18      644.70    113.36 o 
  12   9   9       80.47       52.90     95.66 o 
  13   9   9      131.51      330.30    110.04 o 
  14   9   9       14.27       71.94    113.11 o 
  15   9   9       79.24      203.69    145.83 o 
  16   9   9        3.18      211.92    154.61 o 
   0  10   9      492.33      493.56    170.73 o 
   1  10   9       18.10     -100.55     67.03 o 
   2  10   9      336.39      234.37     84.44 o 
   3  10   9     4582.71     4843.78    235.79 o 
   4  10   9      290.41      330.73     87.72 o 
   5  10   9     2268.09     2613.31    156.30 o 
   6  10   9      615.00      436.30     93.68 o 
   7  10   9     4596.15     4634.50    288.78 o 
   8  10   9      224.94      359.65     95.52 o 
   9  10   9      195.25       38.11     85.15 o 
  10  10   9     1151.47      982.37    172.99 o 
  11  10   9       30.90      -82.12     94.74 o 
  12  10   9      265.89      125.26    104.19 o 
  13  10   9       43.79       -1.61    104.31 o 
  14  10   9       39.27       46.79    156.08 o 
  15  10   9       26.94      122.12    197.27 o 
   1  11   9     2710.91     3166.98    258.02 o 
   2  11   9       30.51      -67.90     73.86 o 
   3  11   9       66.56       87.94     79.09 o 
   4  11   9       59.49       41.77     78.53 o 
   5  11   9      200.81      159.89     86.13 o 
   6  11   9      408.00      408.56    108.65 o 
   7  11   9     1101.61     1011.26    124.40 o 
   8  11   9       68.59      217.46     93.64 o 
   9  11   9      836.55      734.85    121.22 o 
  10  11   9      524.33      445.86    106.09 o 
  11  11   9      813.66     1048.78    137.88 o 
  12  11   9       20.95      -74.23    102.85 o 
  13  11   9      178.30      165.00    119.99 o 
  14  11   9        2.07       65.85    121.83 o 
   0  12   9      504.03      229.03    156.78 o 
   1  12   9      657.68      682.84    126.72 o 
   2  12   9       34.33       37.39     82.50 o 
   3  12   9     1798.19     1855.93    145.61 o 
   4  12   9       58.69      -17.30     84.21 o 
   5  12   9      764.99      863.71    119.78 o 
   6  12   9      451.75      327.65    101.50 o 
   7  12   9      372.22      231.73    101.38 o 
   8  12   9       64.36      200.95     98.39 o 
   9  12   9      184.45      352.77    112.40 o 
  10  12   9      170.42      115.58    107.04 o 
  11  12   9      806.11      687.88    134.00 o 
  12  12   9        6.81     -168.96    112.64 o 
  13  12   9      569.84      427.31    142.09 o 
   1  13   9      551.89      377.72    132.65 o 
   2  13   9       81.48       20.98    144.54 o 
   3  13   9        3.09       74.27     93.40 o 
   4  13   9       33.29        9.28     93.19 o 
   5  13   9      360.37      319.96    106.89 o 
   6  13   9      144.02      139.49    103.76 o 
   7  13   9      937.48      925.76    133.38 o 
   8  13   9        0.47      -62.12    102.58 o 
   9  13   9     1757.67     1932.70    175.71 o 
  10  13   9       84.83       36.01    111.46 o 
  11  13   9      368.15      475.10    136.75 o 
   0  14   9      296.57      290.04    228.52 o 
   1  14   9      338.75      431.55    126.64 o 
   2  14   9      236.63        2.12    115.05 o 
   3  14   9      625.77      759.27    126.54 o 
   4  14   9      267.39       43.02    101.98 o 
   5  14   9     1061.01     1267.76    149.53 o 
   6  14   9      429.78      315.22    116.42 o 
   7  14   9       29.64      135.38    110.98 o 
   8  14   9       14.27      -45.30    114.64 o 
   9  14   9       36.14      180.69    121.66 o 
   1  15   9      546.53      417.98    148.28 o 
   2  15   9       29.59       50.59    122.13 o 
   3  15   9      367.15      187.68    133.42 o 
   4  15   9       90.39      -53.36    111.77 o 
   5  15   9      480.01      312.36    124.99 o 
   6  15   9        2.71       -4.98    113.93 o 
   7  15   9      556.94     1068.06    155.90 o 
   0  16   9       18.08      150.86    251.05 o 
   1  16   9      106.53       34.58    164.03 o 
   2  16   9        0.32       54.50    167.04 o 
   3  16   9      440.35      336.74    232.49 o 
   0   0  10     5106.74     5107.31    317.27 o 
   1   0  10       42.73      134.23     59.52 o 
   2   0  10    15515.67    14615.96    385.98 o 
   3   0  10     5821.09     5356.68    186.79 o 
   4   0  10      242.77      253.87     62.31 o 
   5   0  10     4704.10     4481.48    171.31 o 
   6   0  10      113.07       68.10     57.25 o 
   7   0  10      602.00      656.71    111.62 o 
   8   0  10    28450.44    27568.07    853.38 o 
   9   0  10      738.64      618.68    124.83 o 
  10   0  10     2755.63     2694.15    203.68 o 
  11   0  10     6720.99     6162.19    314.36 o 
  12   0  10       80.46       13.82    101.28 o 
  13   0  10     3033.73     3267.28    248.98 o 
  14   0  10     1085.84     1020.75    175.19 o 
  15   0  10      435.23      549.25    160.92 o 
  16   0  10      763.87      729.89    332.06 o 
  17   0  10     1107.17      794.50    223.74 o 
  18   0  10      399.40      230.23    167.90 o 
   1   1  10     8223.33     7570.52    182.22 o 
   2   1  10     4255.92     4357.77    117.49 o 
   3   1  10      300.54      318.92     44.05 o 
   4   1  10     8223.93     7568.35    166.81 o 
   5   1  10        9.14       21.31     36.91 o 
   6   1  10     3371.24     3345.46    112.74 o 
   7   1  10     7277.56     7377.96    190.09 o 
   8   1  10       17.77      -39.60     55.96 o 
   9   1  10      820.73      978.53     97.23 o 
  10   1  10     5748.35     6078.13    215.38 o 
  11   1  10     5131.96     5148.47    203.24 o 
  12   1  10     8327.63     8592.49    312.50 o 
  13   1  10      929.37      838.94    110.42 o 
  14   1  10      172.12      197.50     89.57 o 
  15   1  10       10.25      172.88     93.73 o 
  16   1  10      189.37      319.42    102.14 o 
  17   1  10     1321.80     1968.72    168.43 o 
  18   1  10       69.17      -51.55    103.91 o 
   0   2  10       88.52      110.71     59.85 o 
   1   2  10      135.31      103.00     39.39 o 
   2   2  10    10367.13    10148.95    214.44 o 
   3   2  10     3134.93     3003.70     96.25 o 
   4   2  10     1281.68     1303.73     66.40 o 
   5   2  10       70.73       31.04     41.25 o 
   6   2  10     1301.22     1207.48     79.79 o 
   7   2  10      915.26      978.21     76.27 o 
   8   2  10     8400.37     8181.59    216.81 o 
   9   2  10       81.51       57.78     62.95 o 
  10   2  10       17.99      136.69     72.32 o 
  11   2  10      629.46      554.64     94.09 o 
  12   2  10        0.33      -79.89     67.66 o 
  13   2  10     1857.54     2035.16    175.09 o 
  14   2  10      599.02      636.04    137.69 o 
  15   2  10      551.13      507.89    110.62 o 
  16   2  10      977.06      843.90    152.96 o 
  17   2  10      139.87      191.17    107.79 o 
  18   2  10      512.07      549.21    126.16 o 
   1   3  10      852.77      781.08     62.51 o 
   2   3  10     3502.11     3385.63    107.46 o 
   3   3  10     4125.63     4138.28    114.50 o 
   4   3  10     7395.03     7149.45    160.42 o 
   5   3  10      200.89      226.36     48.92 o 
   6   3  10     1286.35     1356.28     85.95 o 
   7   3  10      133.51       33.22     49.98 o 
   8   3  10      950.76      893.15     86.97 o 
   9   3  10     2196.41     2315.34    168.66 o 
  10   3  10     2948.03     2860.97    170.88 o 
  11   3  10      130.17       42.32     71.41 o 
  12   3  10     1889.57     2020.15    141.09 o 
  13   3  10      515.92      395.59     95.19 o 
  14   3  10      688.78      679.17    108.15 o 
  15   3  10      723.54      994.79    125.77 o 
  16   3  10       33.80       90.40    100.68 o 
  17   3  10      127.46      199.52    107.66 o 
  18   3  10      322.26      356.73    125.97 o 
   0   4  10    20334.85    20479.67    517.42 o 
   1   4  10     1232.84     1222.29     72.93 o 
   2   4  10     9412.03     9474.47    205.70 o 
   3   4  10      584.07      516.84     56.26 o 
   4   4  10       15.06       22.46     40.24 o 
   5   4  10     3452.30     3388.71    122.97 o 
   6   4  10     1341.06     1360.83     88.30 o 
   7   4  10     4264.53     4314.60    146.49 o 
   8   4  10      405.80      393.04     67.32 o 
   9   4  10       14.01       -8.11     55.76 o 
  10   4  10      747.71      959.79    140.56 o 
  11   4  10      149.07      151.57     75.90 o 
  12   4  10        0.28        4.36     73.93 o 
  13   4  10      259.74      314.55     89.40 o 
  14   4  10     1230.77     1308.14    134.13 o 
  15   4  10      205.00      211.66     98.36 o 
  16   4  10     1708.07     1556.11    175.39 o 
  17   4  10      135.05      181.96    132.65 o 
  18   4  10       91.08      187.82    123.01 o 
   1   5  10     6780.32     6657.89    186.87 o 
   2   5  10     7951.53     7740.63    204.76 o 
   3   5  10     8140.65     8543.98    226.77 o 
   4   5  10    10796.34    10603.76    262.33 o 
   5   5  10      531.54      494.43     67.42 o 
   6   5  10      193.28      135.52     55.37 o 
   7   5  10       23.24      268.33    118.65 o 
   8   5  10     1129.07     1184.44     89.89 o 
   9   5  10        5.82       -5.36     58.17 o 
  10   5  10       26.57        9.41     63.18 o 
  11   5  10     1462.30     1192.17    106.03 o 
  12   5  10      125.04        1.44     79.50 o 
  13   5  10      162.75      357.85    102.51 o 
  14   5  10      817.66      940.60    179.04 o 
  15   5  10      820.47      832.79    134.02 o 
  16   5  10      672.14      533.90    132.24 o 
  17   5  10        1.62      -36.52    112.46 o 
   0   6  10    32097.03    30745.90    829.21 o 
   1   6  10     3046.73     3150.77    127.98 o 
   2   6  10     3650.37     3899.41    141.55 o 
   3   6  10      166.55      100.92     56.21 o 
   4   6  10      864.22      843.33     90.73 o 
   5   6  10     4375.24     4511.33    178.35 o 
   6   6  10     1333.29     1507.12    114.45 o 
   7   6  10      151.82      104.52     67.08 o 
   8   6  10     1651.98     1534.09    120.10 o 
   9   6  10       15.86       34.38     71.84 o 
  10   6  10     1257.97     1337.00    126.62 o 
  11   6  10      134.50       54.08     82.80 o 
  12   6  10      692.49      784.99    137.05 o 
  13   6  10      116.19       39.37    101.75 o 
  14   6  10      493.86      428.22    230.14 o 
  15   6  10       19.89      -57.97    112.65 o 
  16   6  10      879.23     1073.80    173.62 o 
  17   6  10       13.88      221.86    146.92 o 
   1   7  10     4349.11     4347.33    155.85 o 
   2   7  10      572.23      392.90     74.99 o 
   3   7  10      145.24      152.03     68.03 o 
   4   7  10     5465.30     5378.59    199.58 o 
   5   7  10       30.48        5.48     63.14 o 
   6   7  10     1186.01     1277.55    109.53 o 
   7   7  10       16.28      -52.61     64.21 o 
   8   7  10     2655.52     2438.62    149.10 o 
   9   7  10       78.97       95.12     74.25 o 
  10   7  10      386.91      284.85     86.37 o 
  11   7  10       77.99       77.57     84.48 o 
  12   7  10       22.73      -92.77     92.45 o 
  13   7  10       38.23      119.04    112.64 o 
  14   7  10      287.45      324.87    130.64 o 
  15   7  10       20.54       49.34    123.42 o 
  16   7  10      300.48      207.66    215.70 o 
   0   8  10     8270.48     8210.21    344.45 o 
   1   8  10       23.23      -82.73     55.15 o 
   2   8  10      986.46     1061.45    103.84 o 
   3   8  10       45.05       40.27     72.74 o 
   4   8  10     2521.78     2367.22    216.99 o 
   5   8  10     1883.86     1696.57    129.37 o 
   6   8  10     2160.80     2005.37    137.12 o 
   7   8  10      208.51       90.70     74.30 o 
   8   8  10     1431.58     1382.99    125.43 o 
   9   8  10     1010.20      847.46    110.27 o 
  10   8  10     1907.41     1894.00    143.74 o 
  11   8  10      227.55      132.71     91.07 o 
  12   8  10     1140.24     1086.82    129.35 o 
  13   8  10      246.41      460.38    119.15 o 
  14   8  10       65.74      135.39    135.02 o 
  15   8  10       33.80      -61.00    163.11 o 
  16   8  10       44.91      379.99    172.46 o 
   1   9  10        1.95       99.49     71.82 o 
   2   9  10      117.33      157.89     79.02 o 
   3   9  10      172.45      101.09     76.79 o 
   4   9  10     2460.92     2801.63    156.25 o 
   5   9  10        6.86      133.97     74.81 o 
   6   9  10     1029.04      946.92    190.92 o 
   7   9  10      218.74      210.85     82.80 o 
   8   9  10       60.31       65.64     81.14 o 
   9   9  10     1646.85     1564.05    137.68 o 
  10   9  10     3868.43     3845.07    200.63 o 
  11   9  10      735.73      648.92    114.22 o 
  12   9  10      564.09      501.59    117.29 o 
  13   9  10      241.14      300.29    123.15 o 
  14   9  10      263.24      307.82    146.41 o 
  15   9  10       22.53      151.57    150.12 o 
   0  10  10       82.70      143.49    138.40 o 
   1  10  10        0.74     -105.40     70.27 o 
   2  10  10      136.48      102.10     82.77 o 
   3  10  10      476.70      412.21     93.33 o 
   4  10  10     1191.80      936.18    127.18 o 
   5  10  10       71.30       87.87     78.85 o 
   6  10  10     1139.87     1081.78    164.96 o 
   7  10  10        2.74      307.19     91.15 o 
   8  10  10     6434.90     6681.64    257.31 o 
   9  10  10        4.45       20.91     89.92 o 
  10  10  10      218.44      171.81     98.93 o 
  11  10  10      768.85      511.69    116.80 o 
  12  10  10       41.16      -99.38    124.05 o 
  13  10  10      580.92      462.31    125.48 o 
  14  10  10      215.57      326.74    145.24 o 
   1  11  10      101.73      236.55    101.20 o 
   2  11  10       76.38      206.52     86.50 o 
   3  11  10       28.98      140.70     86.95 o 
   4  11  10      337.29      447.07     96.74 o 
   5  11  10      505.26      289.80     94.75 o 
   6  11  10      228.98      241.22     94.31 o 
   7  11  10     1055.80     1106.42    190.09 o 
   8  11  10      111.08       90.30     93.09 o 
   9  11  10      655.44      529.78    114.59 o 
  10  11  10      578.83      656.71    124.97 o 
  11  11  10       82.70      -30.05    105.14 o 
  12  11  10      933.97      846.83    139.20 o 
  13  11  10        8.92     -168.48    112.32 o 
   0  12  10      194.99      -79.12    173.24 o 
   1  12  10       13.22     -153.25    102.17 o 
   2  12  10      732.33      480.95    103.16 o 
   3  12  10      330.02      383.36    103.30 o 
   4  12  10     1138.39     1222.09    134.05 o 
   5  12  10       47.54       53.80     90.32 o 
   6  12  10        9.25      -90.44     89.25 o 
   7  12  10      139.49       89.16     99.44 o 
   8  12  10      793.70      942.27    132.89 o 
   9  12  10      271.49      295.87    113.63 o 
  10  12  10        9.19      167.40    112.66 o 
  11  12  10       32.95       42.31    135.21 o 
  12  12  10      202.17      103.23    122.97 o 
   1  13  10       22.41      -31.94    119.10 o 
   2  13  10      433.57      520.84    130.48 o 
   3  13  10        7.89      -19.90     91.00 o 
   4  13  10      320.04      419.35    115.91 o 
   5  13  10       16.65      -45.12     96.10 o 
   6  13  10        1.13       68.61    101.31 o 
   7  13  10      414.22      317.61    123.48 o 
   8  13  10      465.37      513.32    120.72 o 
   9  13  10       23.54     -101.67    107.78 o 
  10  13  10        6.70       -6.88    112.84 o 
   0  14  10       45.61        9.09    227.07 o 
   1  14  10        7.72     -114.79    126.38 o 
   2  14  10      397.89      189.10    122.95 o 
   3  14  10        1.16      -38.87    103.62 o 
   4  14  10       43.04       18.24    103.39 o 
   5  14  10        3.75      -62.20    105.97 o 
   6  14  10      407.67      308.66    122.80 o 
   7  14  10       80.74      200.14    123.82 o 
   8  14  10       46.12      225.54    121.62 o 
   9  14  10       47.25      179.23    126.34 o 
   1  15  10       29.32      231.81    136.48 o 
   2  15  10      425.14      402.64    153.83 o 
   3  15  10       14.72      -93.88    124.95 o 
   4  15  10      254.32      369.91    133.71 o 
   5  15  10       33.68       96.95    134.69 o 
   6  15  10        3.25       81.15    125.06 o 
   1   1  11      329.54      283.73     51.58 o 
   2   1  11      152.89      116.85     41.10 o 
   3   1  11      284.12      284.36     46.17 o 
   4   1  11      144.16       94.05     42.62 o 
   5   1  11     4023.07     4314.71    132.07 o 
   6   1  11      496.58      384.10     69.45 o 
   7   1  11      180.99      136.99     59.82 o 
   8   1  11      187.58       52.04     64.38 o 
   9   1  11       54.49       31.82     64.92 o 
  10   1  11     1753.47     1565.12    121.48 o 
  11   1  11       47.34      182.70     80.64 o 
  12   1  11       25.27      -36.81     71.04 o 
  13   1  11        8.67      -11.23     77.03 o 
  14   1  11      735.97      703.05    110.81 o 
  15   1  11      137.86       27.41     88.74 o 
  16   1  11        3.07      -41.30     94.24 o 
  17   1  11        4.19      -14.74    101.29 o 
  18   1  11       80.53      -35.38    125.15 o 
   0   2  11      187.21      114.14     67.55 o 
   1   2  11      642.99      549.13     69.10 o 
   2   2  11     2119.39     2201.85     90.49 o 
   3   2  11       91.13      198.44     55.85 o 
   4   2  11      744.40      665.50     57.90 o 
   5   2  11     5652.55     5944.59    160.55 o 
   6   2  11     6190.75     6547.61    181.62 o 
   7   2  11      309.51      238.75     59.99 o 
   8   2  11     1197.96     1138.26    103.98 o 
   9   2  11     2806.79     2966.68    151.70 o 
  10   2  11     1270.52     1223.46    112.59 o 
  11   2  11      150.53      -15.75     68.71 o 
  12   2  11        6.56       34.96     76.30 o 
  13   2  11      203.12      139.80     86.10 o 
  14   2  11      214.79      167.39     90.40 o 
  15   2  11      699.66      468.23    130.45 o 
  16   2  11       48.12      -73.33     96.73 o 
  17   2  11       86.33     -110.00     99.93 o 
  18   2  11       81.00      271.22    119.59 o 
   1   3  11      129.27       49.34     45.12 o 
   2   3  11      997.08      907.64     66.48 o 
   3   3  11     2023.74     2255.02     89.48 o 
   4   3  11     2426.91     2422.80    100.25 o 
   5   3  11      509.44      408.16     62.97 o 
   6   3  11      376.57      301.79     68.61 o 
   7   3  11      110.17      109.97     56.93 o 
   8   3  11      467.83      439.96     68.51 o 
   9   3  11       30.38       52.58     66.13 o 
  10   3  11     3370.35     3432.03    166.86 o 
  11   3  11      630.25      882.44    124.85 o 
  12   3  11        6.51       31.11     76.28 o 
  13   3  11      388.84      400.68     96.99 o 
  14   3  11     3458.24     3418.47    224.25 o 
  15   3  11      213.30       96.25     94.22 o 
  16   3  11      148.26      141.71    101.48 o 
  17   3  11        5.04      193.35    107.75 o 
  18   3  11      329.46      291.54    127.27 o 
   0   4  11     4977.63     5129.08    192.64 o 
   1   4  11      144.91       56.72     46.58 o 
   2   4  11        7.62       -8.36     43.27 o 
   3   4  11      412.58      352.52     54.30 o 
   4   4  11     2798.08     2556.77    109.47 o 
   5   4  11      134.84       94.80     53.49 o 
   6   4  11     3594.70     3674.23    159.88 o 
   7   4  11      274.74      204.12     62.43 o 
   8   4  11       27.57       20.67     56.50 o 
   9   4  11     1501.45     1628.82    105.17 o 
  10   4  11     1400.29     1386.40    116.88 o 
  11   4  11      311.71      375.26     92.25 o 
  12   4  11        3.43      -57.24     75.76 o 
  13   4  11      359.37      255.15     92.73 o 
  14   4  11        9.12      -16.93     84.02 o 
  15   4  11        2.11      162.56     95.95 o 
  16   4  11      464.91      450.54    120.01 o 
  17   4  11       22.04      -73.38    114.20 o 
   1   5  11      140.12       68.51     54.62 o 
   2   5  11      153.55      131.05     55.96 o 
   3   5  11       55.85      -76.99     51.32 o 
   4   5  11     1409.29     1628.56    113.18 o 
   5   5  11      315.78      279.59     71.01 o 
   6   5  11     1468.23     1565.38    116.69 o 
   7   5  11      248.40      285.75     75.31 o 
   8   5  11      720.98      553.30     83.73 o 
   9   5  11       24.01       38.51     65.29 o 
  10   5  11      594.03      478.23     84.84 o 
  11   5  11      991.44      797.34    115.69 o 
  12   5  11      379.25      221.39     98.76 o 
  13   5  11       11.74     -102.85     86.90 o 
  14   5  11      596.96      490.28    118.28 o 
  15   5  11      443.97      287.12    129.16 o 
  16   5  11        0.96       29.99    108.89 o 
  17   5  11      104.22      246.86    124.50 o 
   0   6  11     2453.29     2335.04    225.83 o 
   1   6  11     1445.03     1509.90    100.76 o 
   2   6  11     2091.52     2095.45    138.67 o 
   3   6  11        8.32       50.04     63.37 o 
   4   6  11      274.41      184.72     69.88 o 
   5   6  11      247.45      226.25     79.30 o 
   6   6  11      307.14      321.38     79.09 o 
   7   6  11      170.64      202.58     87.04 o 
   8   6  11       68.88      133.35     77.44 o 
   9   6  11      191.54      137.08     78.17 o 
  10   6  11      383.41      391.66     94.27 o 
  11   6  11     1141.08      644.34    126.91 o 
  12   6  11      240.57      279.81    111.48 o 
  13   6  11       77.49       19.01    105.70 o 
  14   6  11      124.78       23.71    112.78 o 
  15   6  11       36.21       89.07    119.11 o 
  16   6  11      100.37       73.08    132.30 o 
   1   7  11      210.74      325.75     73.83 o 
   2   7  11     1817.04     2058.37    150.42 o 
   3   7  11     2096.33     2167.19    176.86 o 
   4   7  11     2188.08     2140.15    141.32 o 
   5   7  11      282.25      146.80     87.03 o 
   6   7  11     1258.75     1604.00    133.31 o 
   7   7  11     1866.69     1816.69    240.39 o 
   8   7  11       49.81      -41.50     78.26 o 
   9   7  11      721.68      472.08     96.63 o 
  10   7  11      558.03      347.50     96.56 o 
  11   7  11      574.72      587.85    105.01 o 
  12   7  11       86.58      186.95    115.34 o 
  13   7  11       73.34       76.61    117.02 o 
  14   7  11       47.86      148.53    124.24 o 
  15   7  11       51.05      188.69    149.81 o 
  16   7  11       12.20      -81.61    134.72 o 
   0   8  11     1291.37     1328.37    154.31 o 
   1   8  11        5.62      -57.34     65.13 o 
   2   8  11     5066.34     5269.19    216.61 o 
   3   8  11       32.12       40.38     70.62 o 
   4   8  11      122.31      185.06     94.17 o 
   5   8  11      663.12      582.86    105.91 o 
   6   8  11      620.24      581.19     95.86 o 
   7   8  11      203.14      162.38     78.43 o 
   8   8  11     1020.02     1074.36    146.39 o 
   9   8  11     1273.06     1112.87    185.73 o 
  10   8  11       73.93      -50.13     82.60 o 
  11   8  11      207.43       54.03     86.89 o 
  12   8  11        4.63       67.23    104.25 o 
  13   8  11      215.87      249.61    127.91 o 
  14   8  11      165.21      472.71    148.71 o 
  15   8  11        7.68      112.63    140.80 o 
   1   9  11       52.70      174.44     76.88 o 
   2   9  11      801.83      932.24    115.18 o 
   3   9  11        7.24      190.67     79.57 o 
   4   9  11      280.23      200.57     82.74 o 
   5   9  11       96.12      164.95     78.20 o 
   6   9  11     1260.00     1710.63    138.65 o 
   7   9  11       20.20       76.78     81.39 o 
   8   9  11        2.88      -23.70     82.51 o 
   9   9  11       82.07       66.83     99.08 o 
  10   9  11       30.14       84.08     92.33 o 
  11   9  11       70.12       37.66     91.82 o 
  12   9  11      934.28     1036.58    135.18 o 
  13   9  11       46.54      167.02    126.84 o 
  14   9  11       23.45     -177.99    118.66 o 
  15   9  11       10.53      -79.90    174.01 o 
   0  10  11     1231.09     1126.63    315.30 o 
   1  10  11     1553.41     1205.89    144.80 o 
   2  10  11     2846.54     2974.83    179.38 o 
   3  10  11      449.19      316.69     88.01 o 
   4  10  11      283.83      180.11     84.77 o 
   5  10  11      198.28      211.82     88.15 o 
   6  10  11      850.46      790.84    113.96 o 
   7  10  11      348.48      325.22     98.44 o 
   8  10  11     1275.50     1460.71    140.16 o 
   9  10  11      697.59      632.31    118.12 o 
  10  10  11      175.59      173.26    104.80 o 
  11  10  11        2.08     -135.76    115.64 o 
  12  10  11       31.61        4.04    104.45 o 
  13  10  11      243.59       41.20    118.81 o 
  14  10  11      203.82      -30.65    142.88 o 
   1  11  11      764.56      865.10    153.94 o 
   2  11  11      442.37      541.04    104.44 o 
   3  11  11      612.91      444.42    103.46 o 
   4  11  11      924.44      958.33    125.66 o 
   5  11  11        6.39      133.64     90.64 o 
   6  11  11     1017.30     1056.88    163.49 o 
   7  11  11       29.92       36.78    102.89 o 
   8  11  11       69.71      -93.19     91.51 o 
   9  11  11        4.11      -35.82     95.45 o 
  10  11  11      114.60      119.95    108.84 o 
  11  11  11       12.49      -61.08    101.26 o 
  12  11  11      610.18      622.04    132.04 o 
  13  11  11        2.55     -151.59    112.85 o 
   0  12  11     1279.74     1008.37    324.63 o 
   1  12  11        1.18      170.34    122.05 o 
   2  12  11      762.17      786.31    128.05 o 
   3  12  11      953.46      935.45    125.31 o 
   4  12  11       29.11       29.38     96.03 o 
   5  12  11       65.87      156.65     94.77 o 
   6  12  11      541.91      396.62    115.46 o 
   7  12  11      323.54      287.48    109.69 o 
   8  12  11      499.52      719.71    132.06 o 
   9  12  11        7.71       38.55    105.37 o 
  10  12  11      633.17      544.02    132.26 o 
  11  12  11       84.01     -117.69    111.15 o 
   1  13  11      253.58      107.57    184.37 o 
   2  13  11      634.59      494.02    209.74 o 
   3  13  11       37.16        2.99    103.48 o 
   4  13  11     2047.38     2012.64    167.86 o 
   5  13  11       71.42      233.99    108.19 o 
   6  13  11      147.13      164.45    111.57 o 
   7  13  11       17.91     -151.43    100.96 o 
   8  13  11        2.42      154.13    117.56 o 
   9  13  11        4.09       56.83    116.38 o 
  10  13  11      421.41      479.35    131.98 o 
   0  14  11     1102.53     2025.82    370.78 o 
   1  14  11      259.99        2.96    129.15 o 
   2  14  11      613.87      676.60    156.36 o 
   3  14  11       71.72       79.99    123.36 o 
   4  14  11       41.55       53.37    118.35 o 
   5  14  11      144.99      -19.41    124.13 o 
   6  14  11     1112.77     1159.34    156.66 o 
   7  14  11        5.79        3.15    117.00 o 
   8  14  11      415.55      329.18    152.09 o 
   1  15  11      100.52       89.55    138.85 o 
   2  15  11      242.35      257.08    151.13 o 
   3  15  11        0.09      -80.59    131.15 o 
   4  15  11     1064.64      864.34    163.21 o 
   5  15  11        2.27     -183.13    122.09 o 
   0   0  12     3420.26     3068.76    266.86 o 
   1   0  12      615.32      731.40     98.91 o 
   2   0  12     6224.04     6425.50    226.59 o 
   3   0  12    12264.54    12349.42    352.82 o 
   4   0  12      859.07      945.15    124.54 o 
   5   0  12     1733.71     1777.93    155.38 o 
   6   0  12     7607.08     7996.90    302.64 o 
   7   0  12    15469.58    16325.33    566.25 o 
   8   0  12      182.64      117.92     97.37 o 
   9   0  12     3939.67     4059.15    252.00 o 
  10   0  12     2649.95     2609.66    216.90 o 
  11   0  12        9.92      -92.58    211.20 o 
  12   0  12       93.47      226.92    119.62 o 
  13   0  12      283.69      283.40    133.67 o 
  14   0  12      236.37       12.33    182.70 o 
  15   0  12      224.28      354.26    152.80 o 
  16   0  12        0.59     -139.42    127.27 o 
  17   0  12      101.74       -3.27    283.40 o 
   1   1  12    12158.15    12202.17    271.11 o 
   2   1  12        1.36       47.32     44.62 o 
   3   1  12     2586.11     2684.49    101.46 o 
   4   1  12     1561.96     1614.30     83.41 o 
   5   1  12      376.06      442.65     62.90 o 
   6   1  12     2297.30     2457.07    117.64 o 
   7   1  12     5699.97     5892.58    206.00 o 
   8   1  12      178.20      126.52     70.57 o 
   9   1  12      314.20      402.57     84.20 o 
  10   1  12      139.77      128.68     73.89 o 
  11   1  12     1235.32     1253.87    120.28 o 
  12   1  12        2.65      -23.73     72.23 o 
  13   1  12     1377.38     1088.71    120.47 o 
  14   1  12      246.79      261.36     96.41 o 
  15   1  12      638.93      537.79    112.90 o 
  16   1  12      251.37      203.86    139.94 o 
  17   1  12     1303.19     1726.00    168.40 o 
   0   2  12     4230.15     4541.81    271.70 o 
   1   2  12      136.67      100.39     49.20 o 
   2   2  12      649.06      664.95     64.34 o 
   3   2  12    15603.76    16425.36    344.29 o 
   4   2  12     1145.34     1234.57     80.22 o 
   5   2  12     3808.68     3933.13    139.78 o 
   6   2  12        8.23       31.05     52.87 o 
   7   2  12     4215.90     4493.04    190.23 o 
   8   2  12     1037.42     1270.90    138.67 o 
   9   2  12     2389.79     2324.01    141.38 o 
  10   2  12     1347.76     1699.88    149.08 o 
  11   2  12     1112.11      931.93    107.60 o 
  12   2  12      194.92      117.05     84.43 o 
  13   2  12     1239.46     1425.25    204.27 o 
  14   2  12       19.26       54.45     91.06 o 
  15   2  12       21.37      115.70     96.53 o 
  16   2  12       62.52       75.22    102.51 o 
  17   2  12      102.31       88.66    115.54 o 
   1   3  12     5403.41     5361.48    162.44 o 
   2   3  12      632.42      619.92     63.77 o 
   3   3  12     1383.61     1414.28     97.80 o 
   4   3  12      267.31      195.45     54.58 o 
   5   3  12     1339.37     1426.90     92.08 o 
   6   3  12     1273.05     1398.68     93.58 o 
   7   3  12     4773.05     4724.92    161.52 o 
   8   3  12      280.17      263.12     72.58 o 
   9   3  12     4005.60     4043.96    178.87 o 
  10   3  12      220.68      106.33     74.56 o 
  11   3  12      569.55      564.58    103.89 o 
  12   3  12      126.22       77.71     82.08 o 
  13   3  12      150.92       76.89     88.60 o 
  14   3  12      660.93      719.88    118.51 o 
  15   3  12      427.51      391.54    108.33 o 
  16   3  12        9.76      -60.42     97.07 o 
  17   3  12      350.90      260.71    117.87 o 
   0   4  12     2625.48     2427.27    177.27 o 
   1   4  12      205.65      108.25     58.22 o 
   2   4  12     2671.84     3136.60    121.89 o 
   3   4  12     3447.13     3136.35    118.20 o 
   4   4  12     1482.07     1538.28    109.52 o 
   5   4  12     3489.63     3698.63    138.09 o 
   6   4  12      885.40      870.49     93.29 o 
   7   4  12      793.66      809.04     83.66 o 
   8   4  12       15.06      -53.61     57.43 o 
   9   4  12       96.38      177.79     74.61 o 
  10   4  12      440.63      303.99    100.21 o 
  11   4  12     3237.57     3421.24    283.69 o 
  12   4  12       35.60      186.86    121.32 o 
  13   4  12     1972.63     1879.82    235.27 o 
  14   4  12       52.57      -15.94    101.11 o 
  15   4  12      629.04      660.72    139.82 o 
  16   4  12      122.58      314.97    123.76 o 
  17   4  12       55.43       35.08    123.10 o 
   1   5  12      490.67      278.99     74.98 o 
   2   5  12      977.96     1142.38    101.23 o 
   3   5  12      257.77      275.67     74.52 o 
   4   5  12       32.46       92.66     68.98 o 
   5   5  12     4396.17     4193.88    196.56 o 
   6   5  12     1912.24     2125.75    187.00 o 
   7   5  12      647.52      633.52     90.11 o 
   8   5  12        1.21        5.33     72.13 o 
   9   5  12     4598.44     4696.60    199.89 o 
  10   5  12      120.94      147.09     93.71 o 
  11   5  12      128.53      302.70    108.70 o 
  12   5  12      350.24      369.67    111.40 o 
  13   5  12      111.08      283.60    122.23 o 
  14   5  12        1.86       39.93    114.67 o 
  15   5  12      579.19      642.04    177.14 o 
  16   5  12       39.19      265.83    135.46 o 
   0   6  12     4437.45     4445.15    246.69 o 
   1   6  12     3171.60     3295.66    186.15 o 
   2   6  12     1644.00     1653.72    118.89 o 
   3   6  12       94.79      127.31     68.97 o 
   4   6  12     2906.36     3353.23    162.63 o 
   5   6  12     3429.98     3359.32    164.93 o 
   6   6  12       31.85       94.41     74.97 o 
   7   6  12     2539.78     2166.98    143.67 o 
   8   6  12       64.95       -6.54     73.47 o 
   9   6  12      124.76       83.15     80.98 o 
  10   6  12        1.22       82.08     78.71 o 
  11   6  12     2301.97     2006.36    262.57 o 
  12   6  12       34.64       30.33    108.78 o 
  13   6  12      872.84      774.15    145.28 o 
  14   6  12      137.47       41.64    119.28 o 
  15   6  12      398.97      395.79    143.32 o 
  16   6  12       91.53      230.95    133.71 o 
   1   7  12     1541.88     1438.73    124.11 o 
   2   7  12      777.82      794.73    103.31 o 
   3   7  12        1.87        5.45     68.51 o 
   4   7  12        4.85      -50.44     69.48 o 
   5   7  12     2895.34     2760.06    155.43 o 
   6   7  12       29.63       13.04     69.44 o 
   7   7  12      945.45      929.84    108.40 o 
   8   7  12      127.26      -53.73     74.80 o 
   9   7  12     2064.18     2355.05    193.30 o 
  10   7  12      204.43      273.81     96.72 o 
  11   7  12      349.90      457.33    123.84 o 
  12   7  12      922.91      902.59    148.96 o 
  13   7  12       46.33      -32.92    114.50 o 
  14   7  12        1.79      202.90    133.88 o 
  15   7  12      987.57      900.85    177.33 o 
   0   8  12      790.86      994.52    377.29 o 
   1   8  12      847.87      669.08     97.81 o 
   2   8  12      184.61       46.94     77.39 o 
   3   8  12       10.04      -75.66     70.67 o 
   4   8  12      126.11      -57.19     86.13 o 
   5   8  12     2812.43     3099.75    208.81 o 
   6   8  12      152.67      139.92     81.88 o 
   7   8  12      291.25      256.84     88.77 o 
   8   8  12      396.69      212.56     89.11 o 
   9   8  12     1181.03     1215.31    129.80 o 
  10   8  12        1.04       26.91     87.13 o 
  11   8  12     1550.99     1494.01    153.28 o 
  12   8  12       14.30      130.52    118.36 o 
  13   8  12      312.49      277.48    134.92 o 
  14   8  12      166.71      105.11    131.28 o 
  15   8  12       30.24      126.63    138.18 o 
   1   9  12      763.77      573.94    115.65 o 
   2   9  12        1.75      -66.10     79.25 o 
   3   9  12     1342.18     1470.42    131.11 o 
   4   9  12       55.48       56.04     82.36 o 
   5   9  12       33.91      101.11     81.02 o 
   6   9  12       42.77      127.52     85.24 o 
   7   9  12     1958.33     2022.97    240.32 o 
   8   9  12       70.18      126.22     90.30 o 
   9   9  12     1774.20     1744.80    151.43 o 
  10   9  12      127.98       66.99     96.03 o 
  11   9  12       46.63      -22.89     97.86 o 
  12   9  12      372.66      345.62    127.35 o 
  13   9  12       79.32       69.79    149.05 o 
  14   9  12      194.11       79.81    135.44 o 
   0  10  12      295.67      424.34    199.68 o 
   1  10  12      128.82      -11.14    110.76 o 
   2  10  12        9.42       30.44     86.47 o 
   3  10  12     1935.72     2018.24    149.89 o 
   4  10  12       30.43      184.06     95.90 o 
   5  10  12      657.10      776.83    117.13 o 
   6  10  12       12.65       14.03     86.56 o 
   7  10  12     1672.61     1758.06    197.88 o 
   8  10  12      551.12      545.51    115.59 o 
   9  10  12      155.98      291.24    107.77 o 
  10  10  12      103.96      241.74    108.97 o 
  11  10  12       21.74      -68.31    100.80 o 
  12  10  12      229.13      241.09    121.09 o 
  13  10  12       66.38      140.83    134.07 o 
   1  11  12     3157.67     2993.01    304.44 o 
   2  11  12        0.30       31.40     94.38 o 
   3  11  12      342.79      194.45     96.84 o 
   4  11  12       73.41       40.90     91.41 o 
   5  11  12        7.46      -65.80    106.71 o 
   6  11  12      131.43      173.82    100.53 o 
   7  11  12      557.92      576.43    113.97 o 
   8  11  12       97.96       21.06    102.12 o 
   9  11  12       12.38      -47.21     99.15 o 
  10  11  12        2.37     -104.67    101.66 o 
  11  11  12      242.75      244.37    121.14 o 
  12  11  12        1.81      -75.69    117.77 o 
   0  12  12      167.91       26.57    261.45 o 
   1  12  12       11.77      -34.79    130.90 o 
   2  12  12       69.07       31.38    112.43 o 
   3  12  12     2507.00     2670.73    197.81 o 
   4  12  12       55.53      178.37    102.37 o 
   5  12  12      160.53      135.58    103.98 o 
   6  12  12      407.10      257.69    108.67 o 
   7  12  12      266.04      199.33    109.23 o 
   8  12  12      500.50      608.86    128.48 o 
   9  12  12        4.27       76.82    112.21 o 
  10  12  12        0.15        4.70    130.75 o 
   1  13  12      532.05      538.01    178.19 o 
   2  13  12       14.07      -50.26    120.93 o 
   3  13  12       41.35      -29.15    109.47 o 
   4  13  12       25.09      177.72    115.08 o 
   5  13  12       16.34      -48.35    105.90 o 
   6  13  12      212.69      328.42    126.51 o 
   7  13  12      160.88      219.07    121.39 o 
   8  13  12        0.81       38.44    113.16 o 
   9  13  12        0.88      210.95    127.51 o 
   0  14  12      131.33      356.78    254.03 o 
   1  14  12       43.03      -91.09    135.77 o 
   2  14  12       16.65      213.30    145.89 o 
   3  14  12      252.27      310.26    143.31 o 
   4  14  12       24.07       51.08    121.26 o 
   5  14  12       17.01       32.75    125.80 o 
   6  14  12        0.18     -107.18    116.47 o 
   1  15  12       52.24       85.08    141.06 o 
   2  15  12        4.81      -70.72    143.61 o 
   1   1  13     2190.30     2201.27    106.46 o 
   2   1  13       19.95       19.89     45.95 o 
   3   1  13      626.90      682.63     65.43 o 
   4   1  13      433.32      456.52     69.83 o 
   5   1  13       12.87        0.18     56.13 o 
   6   1  13      188.48      153.44     67.96 o 
   7   1  13      704.27      614.43     90.59 o 
   8   1  13      295.59      177.06     76.60 o 
   9   1  13       56.43      158.77     79.85 o 
  10   1  13      158.02       77.76     79.13 o 
  11   1  13      107.56        1.27     78.94 o 
  12   1  13        0.42       34.10     78.85 o 
  13   1  13       71.86       62.63     84.03 o 
  14   1  13       72.83      -71.62     85.65 o 
  15   1  13      154.79      -41.83     92.06 o 
  16   1  13      117.93      150.29    109.33 o 
  17   1  13        0.05       38.00    111.40 o 
   0   2  13     2442.07     2848.46    228.08 o 
   1   2  13      408.58      318.51     62.50 o 
   2   2  13      676.97      591.01     64.63 o 
   3   2  13     1802.48     1884.07     99.62 o 
   4   2  13      670.66      757.75     74.02 o 
   5   2  13     2207.80     2287.27    114.84 o 
   6   2  13     1433.32     1587.91    101.68 o 
   7   2  13      843.39      605.09     87.37 o 
   8   2  13     1023.77     1005.67    104.66 o 
   9   2  13     1948.23     1951.70    133.98 o 
  10   2  13      166.87       34.65     75.00 o 
  11   2  13      495.52      415.84     94.23 o 
  12   2  13      437.70      358.55     95.98 o 
  13   2  13        2.51      -50.13     87.14 o 
  14   2  13       70.26        5.35    101.60 o 
  15   2  13      121.69      257.85    106.64 o 
  16   2  13       14.75      -14.57    100.42 o 
  17   2  13        6.57       78.17    112.42 o 
   1   3  13     8271.81     8412.29    215.97 o 
   2   3  13       74.92       37.31     50.77 o 
   3   3  13     2215.58     1934.07    100.11 o 
   4   3  13     1928.16     2142.07    113.68 o 
   5   3  13     1167.55     1093.50     89.45 o 
   6   3  13      143.24       87.01     61.22 o 
   7   3  13     3197.76     2816.01    157.73 o 
   8   3  13      388.14      392.69     83.89 o 
   9   3  13       64.17      -27.37     71.89 o 
  10   3  13      238.82      161.41     80.93 o 
  11   3  13      329.54      102.89     82.07 o 
  12   3  13      252.69      176.74     91.25 o 
  13   3  13       97.56      -22.77     87.42 o 
  14   3  13      167.56      329.00    102.25 o 
  15   3  13        1.29       20.75    105.86 o 
  16   3  13      224.75      229.77    126.61 o 
   0   4  13     4083.14     4400.99    241.69 o 
   1   4  13      274.24      188.67     65.22 o 
   2   4  13       33.73      -74.32     60.79 o 
   3   4  13      142.58       66.86     67.45 o 
   4   4  13     3186.90     3276.23    158.35 o 
   5   4  13     3090.59     2882.79    151.36 o 
   6   4  13      557.31      508.52     89.31 o 
   7   4  13        1.17       20.75     72.63 o 
   8   4  13      144.37       57.73     77.17 o 
   9   4  13      441.26      348.83     93.72 o 
  10   4  13      475.91      581.85    106.90 o 
  11   4  13        7.89      108.26     84.85 o 
  12   4  13      240.23      263.08    103.88 o 
  13   4  13      140.61       61.13     98.82 o 
  14   4  13       17.91      -57.49    102.05 o 
  15   4  13        1.05       43.56    109.65 o 
  16   4  13      109.22       94.31    116.26 o 
   1   5  13     3993.43     3972.72    169.99 o 
   2   5  13      158.49      240.78     74.01 o 
   3   5  13      823.33      676.09     92.17 o 
   4   5  13        3.88       82.98     72.01 o 
   5   5  13      973.19      997.93    106.98 o 
   6   5  13     1064.12      970.22    107.28 o 
   7   5  13      166.19      167.54     79.06 o 
   8   5  13     1176.09     1130.58    147.71 o 
   9   5  13       21.80      -65.84     87.23 o 
  10   5  13       82.51      -36.83     90.23 o 
  11   5  13      264.47      143.16    109.78 o 
  12   5  13       24.57      100.64    109.21 o 
  13   5  13        2.86     -136.72    107.57 o 
  14   5  13      147.39       61.08    142.23 o 
  15   5  13       77.53      -40.61    119.83 o 
  16   5  13       28.79     -180.59    120.40 o 
   0   6  13     2098.81     2174.76    245.05 o 
   1   6  13        0.98      -37.50     67.52 o 
   2   6  13      269.55      189.45     80.97 o 
   3   6  13      543.56      501.95     87.92 o 
   4   6  13       80.18       81.08     72.06 o 
   5   6  13      130.99       74.18     72.68 o 
   6   6  13        1.54      -95.43     70.26 o 
   7   6  13      782.39      833.51    110.87 o 
   8   6  13       30.15       -4.81     75.52 o 
   9   6  13      779.61      817.68    114.90 o 
  10   6  13       64.63       96.01    102.28 o 
  11   6  13      166.57      166.83    107.30 o 
  12   6  13        6.01       24.84    106.99 o 
  13   6  13      190.10      161.31    118.89 o 
  14   6  13        0.97     -101.96    119.33 o 
  15   6  13      375.35      295.66    145.50 o 
   1   7  13      146.19      167.02     76.79 o 
   2   7  13      870.24      752.09    118.01 o 
   3   7  13       37.89      -35.07     68.90 o 
   4   7  13        4.58       18.68     69.56 o 
   5   7  13      688.82      681.15    114.39 o 
   6   7  13      463.74      263.14     84.94 o 
   7   7  13     2733.21     2679.94    164.39 o 
   8   7  13      556.32      484.73    117.92 o 
   9   7  13     1306.17     1453.78    137.79 o 
  10   7  13      397.24      342.45    120.99 o 
  11   7  13      355.81      131.04    113.19 o 
  12   7  13      135.68      369.56    132.62 o 
  13   7  13        6.25       69.54    124.18 o 
  14   7  13      155.87      177.23    132.91 o 
  15   7  13      115.52      242.33    147.94 o 
   0   8  13     1111.65     1027.02    180.42 o 
   1   8  13       18.21       -8.48     86.92 o 
   2   8  13        1.39     -105.10    103.31 o 
   3   8  13      844.80      860.24    109.34 o 
   4   8  13     2936.90     2767.57    164.42 o 
   5   8  13      166.47       88.10     81.62 o 
   6   8  13      416.65      294.85     90.53 o 
   7   8  13     1199.93     1379.80    140.39 o 
   8   8  13     1971.33     2045.62    155.48 o 
   9   8  13      550.05      639.93    126.01 o 
  10   8  13        7.49      -20.41     89.66 o 
  11   8  13     1014.23      856.08    151.09 o 
  12   8  13       69.56       69.00    121.22 o 
  13   8  13      483.33      488.76    145.03 o 
  14   8  13       14.71      -24.98    129.52 o 
   1   9  13        6.04       94.01    129.07 o 
   2   9  13       87.77       24.60     95.72 o 
   3   9  13      196.89       32.08     82.46 o 
   4   9  13       23.25      -44.05     80.04 o 
   5   9  13      466.38      368.32     98.38 o 
   6   9  13        7.99      -24.62     85.06 o 
   7   9  13     2281.57     2661.56    171.83 o 
   8   9  13      303.90      291.37    104.42 o 
   9   9  13     1278.05     1549.92    156.79 o 
  10   9  13       48.18       14.12     99.01 o 
  11   9  13      424.84      357.31    164.26 o 
  12   9  13      343.79      274.98    140.59 o 
  13   9  13        2.14      248.09    139.44 o 
   0  10  13     4879.48     5005.22    596.68 o 
   1  10  13       66.63       32.54    110.44 o 
   2  10  13      190.48      182.26     99.24 o 
   3  10  13      387.76      479.31    120.21 o 
   4  10  13      167.78       59.53     89.97 o 
   5  10  13      364.76      389.41    103.66 o 
   6  10  13       15.13       14.18     89.98 o 
   7  10  13       17.51      363.32    106.54 o 
   8  10  13      512.33      530.98    115.66 o 
   9  10  13       47.95      127.24    105.74 o 
  10  10  13       47.83      195.39    111.49 o 
  11  10  13      312.41      407.12    122.11 o 
  12  10  13       62.25       -1.27    130.81 o 
   1  11  13      372.93      750.13    169.75 o 
   2  11  13       11.07      -65.93     94.34 o 
   3  11  13      147.38      107.81    161.39 o 
   4  11  13      103.17       -0.17     94.21 o 
   5  11  13      145.03      271.97    102.61 o 
   6  11  13      211.06      226.12    104.91 o 
   7  11  13      326.80      416.04    117.31 o 
   8  11  13      131.01      112.72    102.88 o 
   9  11  13      278.11      269.66    115.83 o 
  10  11  13       23.68     -147.71    157.59 o 
  11  11  13      253.70      317.82    126.88 o 
   0  12  13      475.68      358.63    223.38 o 
   1  12  13      140.83      134.19    234.06 o 
   2  12  13      587.77      441.95    146.02 o 
   3  12  13      605.22      751.08    140.13 o 
   4  12  13       40.79       -4.18    127.28 o 
   5  12  13     1034.46     1183.21    159.49 o 
   6  12  13       48.71      168.39    116.17 o 
   7  12  13       71.92      -14.13    105.66 o 
   8  12  13      112.97      153.96    122.62 o 
   9  12  13      223.80      341.75    128.58 o 
   1  13  13     1931.26     2190.46    224.44 o 
   2  13  13     1127.91      670.16    167.22 o 
   3  13  13      156.73      385.66    145.46 o 
   4  13  13      544.22      475.37    135.87 o 
   5  13  13       76.26     -169.16    138.41 o 
   6  13  13       98.56      231.71    120.67 o 
   7  13  13       30.46      145.17    119.97 o 
   0  14  13      912.40      737.71    293.03 o 
   1  14  13      372.07       -4.01    205.96 o 
   2  14  13        1.56      -21.34    139.12 o 
   3  14  13      608.57      161.73    181.94 o 
   4  14  13        7.65       32.78    133.43 o 
   0   0  14    11962.90    13506.34    859.14 o 
   1   0  14     4993.19     4902.50    261.65 o 
   2   0  14     9340.11     9776.90    312.97 o 
   3   0  14      498.43      493.68     95.02 o 
   4   0  14       19.51      -10.57    127.59 o 
   5   0  14     1043.73     1087.69    212.09 o 
   6   0  14      385.83      131.42    106.05 o 
   7   0  14     1781.38     2307.25    201.65 o 
   8   0  14     5339.56     5247.82    473.31 o 
   9   0  14     2001.76     2028.81    199.26 o 
  10   0  14       91.15      278.01    125.67 o 
  11   0  14       69.70      -42.88    112.31 o 
  12   0  14       32.78     -125.85    117.53 o 
  13   0  14      440.01       58.49    130.48 o 
  14   0  14      415.31      173.14    204.99 o 
  15   0  14        9.20       61.70    149.15 o 
  16   0  14      195.95      249.56    227.56 o 
   1   1  14     1376.09     1299.15     94.66 o 
   2   1  14     1189.23     1121.75     81.55 o 
   3   1  14      954.14     1032.78     83.34 o 
   4   1  14     3193.04     3390.98    131.98 o 
   5   1  14      557.54      446.31     79.00 o 
   6   1  14    10284.58    10103.85    292.50 o 
   7   1  14      387.40      247.93     82.58 o 
   8   1  14      193.35      -15.14     71.40 o 
   9   1  14       31.10        0.96     73.49 o 
  10   1  14       22.39        3.45     77.55 o 
  11   1  14       89.81      -17.02     81.98 o 
  12   1  14      926.70      979.00    121.40 o 
  13   1  14       78.18     -111.97     85.10 o 
  14   1  14       32.60     -133.35     88.90 o 
  15   1  14       53.07       99.27    101.07 o 
  16   1  14        0.92     -156.07    104.05 o 
   0   2  14     2314.90     2559.41    192.94 o 
   1   2  14      982.04      982.98     87.05 o 
   2   2  14     2283.59     2610.00    109.55 o 
   3   2  14      977.41     1036.57     82.76 o 
   4   2  14        0.05      -72.14     56.26 o 
   5   2  14        6.24       72.01     61.95 o 
   6   2  14      928.81      870.84     97.25 o 
   7   2  14       37.12      -42.48     78.55 o 
   8   2  14     6628.61     7031.27    361.84 o 
   9   2  14      963.13     1021.51    126.76 o 
  10   2  14     1691.97     1676.04    136.70 o 
  11   2  14       10.28      -56.08     76.46 o 
  12   2  14       36.47       -3.41     85.81 o 
  13   2  14        7.45     -123.90     82.60 o 
  14   2  14      376.20      467.29    111.46 o 
  15   2  14      101.33      146.58    111.22 o 
  16   2  14      167.52      273.78    134.44 o 
   1   3  14      329.15      233.78     64.40 o 
   2   3  14     2358.34     2592.62    125.09 o 
   3   3  14      167.47      127.77     60.27 o 
   4   3  14     3628.73     4162.61    192.91 o 
   5   3  14      220.73      252.22     68.61 o 
   6   3  14      439.66      457.18     77.00 o 
   7   3  14       81.48       -7.52     78.54 o 
   8   3  14        0.34       63.46     86.50 o 
   9   3  14       30.98       -6.61     85.01 o 
  10   3  14      864.76      971.14    128.40 o 
  11   3  14       92.84       61.83     98.00 o 
  12   3  14     1893.05     1787.91    191.95 o 
  13   3  14       17.60      -88.24    102.06 o 
  14   3  14      648.89      851.71    138.36 o 
  15   3  14        7.85      -67.13    105.02 o 
  16   3  14        0.08     -108.43    112.68 o 
   0   4  14     4911.57     4657.42    378.70 o 
   1   4  14      469.72      629.00     93.27 o 
   2   4  14       60.79       48.20     71.88 o 
   3   4  14      105.36       18.06     70.43 o 
   4   4  14      229.99      216.24     80.54 o 
   5   4  14     1036.66      823.88    104.08 o 
   6   4  14     7413.36     7764.64    259.94 o 
   7   4  14      119.98      172.04     88.55 o 
   8   4  14      617.93      792.72    128.68 o 
   9   4  14        0.85       78.11     98.65 o 
  10   4  14     1819.39     1665.81    167.15 o 
  11   4  14      286.11      295.44    107.61 o 
  12   4  14       26.40       71.74    107.16 o 
  13   4  14      861.28      859.24    149.01 o 
  14   4  14      139.47      -28.45    116.56 o 
  15   4  14      260.21      171.91    148.36 o 
   1   5  14      335.86      321.74     80.06 o 
   2   5  14     4326.07     4329.43    199.88 o 
   3   5  14      117.83       58.09     76.61 o 
   4   5  14     1910.01     2008.75    139.07 o 
   5   5  14      376.76      310.96     88.02 o 
   6   5  14      135.42      195.80     82.42 o 
   7   5  14     2011.22     2192.40    149.63 o 
   8   5  14        0.39     -109.03     81.77 o 
   9   5  14      779.73      770.40    132.85 o 
  10   5  14      862.78      527.52    122.75 o 
  11   5  14      822.90      851.59    141.06 o 
  12   5  14     1554.72     1768.40    182.30 o 
  13   5  14       57.63      181.54    123.93 o 
  14   5  14     1177.16     1499.15    184.48 o 
  15   5  14       90.68     -149.43    131.60 o 
   0   6  14     5381.28     6296.13    384.25 o 
   1   6  14     1412.51     1447.21    119.87 o 
   2   6  14        7.09      -60.40     76.02 o 
   3   6  14      244.32      268.26     87.30 o 
   4   6  14       73.15      125.52     77.39 o 
   5   6  14      109.95       37.66     89.18 o 
   6   6  14     3134.72     2812.16    166.70 o 
   7   6  14      123.54      107.99     83.98 o 
   8   6  14      130.29      172.96     86.34 o 
   9   6  14      513.26      627.10    131.18 o 
  10   6  14      816.71     1018.17    150.97 o 
  11   6  14       18.68      -57.69    117.25 o 
  12   6  14      261.51      167.98    121.74 o 
  13   6  14      639.38      709.60    169.80 o 
  14   6  14       99.70      -47.11    130.54 o 
  15   6  14      186.64       46.80    148.10 o 
   1   7  14      142.67       40.83     95.32 o 
   2   7  14      839.70      634.56    107.56 o 
   3   7  14        7.44       32.99     77.31 o 
   4   7  14      999.24     1089.89    116.09 o 
   5   7  14      296.75      132.89     84.86 o 
   6   7  14     1066.92     1118.77    133.17 o 
   7   7  14      148.34       55.60     84.99 o 
   8   7  14        6.60       44.28     86.05 o 
   9   7  14      348.04      216.40    107.85 o 
  10   7  14     1046.91     1143.85    155.02 o 
  11   7  14     1089.57     1184.35    199.06 o 
  12   7  14      290.30      180.85    125.52 o 
  13   7  14       81.98       32.70    122.81 o 
  14   7  14      302.45      519.01    153.79 o 
   0   8  14      158.46      156.43    229.08 o 
   1   8  14       92.29      101.08    112.13 o 
   2   8  14      203.07       28.85    110.98 o 
   3   8  14      596.19      512.53    103.71 o 
   4   8  14        7.51      -57.08     79.51 o 
   5   8  14      120.26     -118.60     79.06 o 
   6   8  14     1113.14      935.95    131.45 o 
   7   8  14      779.49      721.71    114.52 o 
   8   8  14     2643.64     2629.22    181.96 o 
   9   8  14        0.30       77.43     94.81 o 
  10   8  14       77.53       62.85    110.08 o 
  11   8  14      323.10      194.99    140.51 o 
  12   8  14       17.21       61.03    122.75 o 
  13   8  14       28.09       65.30    129.00 o 
   1   9  14      941.80      604.33    223.05 o 
   2   9  14      155.12      131.68     97.64 o 
   3   9  14       52.71       10.98     96.74 o 
   4   9  14      986.51      913.23    119.66 o 
   5   9  14      111.29      115.29     93.11 o 
   6   9  14     1958.33     1772.96    153.37 o 
   7   9  14      114.96      219.47     97.12 o 
   8   9  14       15.94     -101.75     90.86 o 
   9   9  14      506.04      451.11    111.56 o 
  10   9  14      647.77      687.54    129.18 o 
  11   9  14       96.08      106.26    167.66 o 
  12   9  14      210.44      200.73    131.10 o 
   0  10  14      166.25      -29.39    183.87 o 
   1  10  14      237.63       11.39    135.46 o 
   2  10  14      606.90      503.75    121.01 o 
   3  10  14        1.71      -19.95     94.85 o 
   4  10  14       88.93       40.39    109.05 o 
   5  10  14       12.42       59.67     93.66 o 
   6  10  14       73.93        5.46     94.58 o 
   7  10  14      115.57      338.63    130.43 o 
   8  10  14     1189.27     1427.64    180.71 o 
   9  10  14        9.66       23.43    125.07 o 
  10  10  14      110.57       87.93    112.09 o 
  11  10  14       75.82       89.02    135.94 o 
   1  11  14      110.93       95.21    145.38 o 
   2  11  14      171.15       80.36    117.01 o 
   3  11  14        9.55     -102.51    103.64 o 
   4  11  14      182.99      165.54    117.90 o 
   5  11  14      204.41      147.13    102.05 o 
   6  11  14      235.83      320.12    127.89 o 
   7  11  14        6.71      -12.62    105.15 o 
   8  11  14        0.23      -63.19    104.01 o 
   9  11  14       18.40       20.14    112.51 o 
  10  11  14        2.96      134.63    122.52 o 
   0  12  14      821.78      821.38    287.29 o 
   1  12  14        1.42        0.59    156.44 o 
   2  12  14      211.58      460.36    150.97 o 
   3  12  14      260.30      298.75    130.16 o 
   4  12  14       17.82      -47.04    117.75 o 
   5  12  14       22.20       38.62    116.10 o 
   6  12  14        8.24       -2.81    106.32 o 
   7  12  14        3.93      253.34    119.50 o 
   8  12  14        9.30       93.51    119.87 o 
   1  13  14      132.02      188.52    144.84 o 
   2  13  14      385.66      169.35    146.17 o 
   3  13  14        1.04     -143.53    125.35 o 
   4  13  14      214.57      -22.76    139.47 o 
   5  13  14       49.57       14.01    167.94 o 
   6  13  14        8.14      -92.73    144.29 o 
   0  14  14      386.60      457.24    368.36 o 
   1  14  14        0.00      -98.47    143.16 o 
   1   1  15       18.31      121.32     69.30 o 
   2   1  15        5.06       10.28     54.84 o 
   3   1  15        2.09      -28.93     60.54 o 
   4   1  15       79.93      -49.68     65.36 o 
   5   1  15     1486.01     1490.02    115.49 o 
   6   1  15      272.84      361.25     86.17 o 
   7   1  15      604.48      428.18     92.63 o 
   8   1  15      268.69      103.80     80.60 o 
   9   1  15      515.75      627.06    129.94 o 
  10   1  15       27.72       55.67     85.94 o 
  11   1  15       42.79      119.91     90.74 o 
  12   1  15       62.61       28.06     93.36 o 
  13   1  15      236.21      148.70    107.80 o 
  14   1  15       21.01      -21.12     96.76 o 
  15   1  15        7.87      184.62    112.91 o 
   0   2  15     1434.64     1546.85    217.32 o 
   1   2  15       42.71       48.41     66.17 o 
   2   2  15     3083.69     3312.18    143.26 o 
   3   2  15      212.65      136.62     62.31 o 
   4   2  15      219.67      219.12     71.33 o 
   5   2  15      151.76       29.46     71.81 o 
   6   2  15       99.17       76.54     76.20 o 
   7   2  15        0.76      -23.96     75.16 o 
   8   2  15      104.26       10.05     77.65 o 
   9   2  15      611.64      643.14    112.20 o 
  10   2  15      353.42      363.80     99.06 o 
  11   2  15      163.82      -14.50     89.15 o 
  12   2  15       51.84      130.65     92.97 o 
  13   2  15      133.44       68.52    109.93 o 
  14   2  15       74.06      146.42    128.37 o 
  15   2  15      312.14      243.92    127.87 o 
   1   3  15     2858.55     3061.51    264.28 o 
   2   3  15       37.61       35.27     71.60 o 
   3   3  15        1.92      -50.74     70.02 o 
   4   3  15       50.27       35.26     74.58 o 
   5   3  15      877.68      987.45    111.32 o 
   6   3  15       20.35      -58.53     79.53 o 
   7   3  15     1037.18      923.21    129.43 o 
   8   3  15       13.04      -72.41     92.39 o 
   9   3  15     2034.75     1914.31    175.87 o 
  10   3  15       32.66      168.45    103.75 o 
  11   3  15        1.50     -117.63     97.88 o 
  12   3  15      246.36      224.30    115.77 o 
  13   3  15      562.31      342.77    128.36 o 
  14   3  15       37.07       36.71    118.13 o 
  15   3  15       18.42      157.45    131.33 o 
   0   4  15      234.15      404.16    152.15 o 
   1   4  15        5.28       27.71     80.72 o 
   2   4  15      609.98      684.23     98.87 o 
   3   4  15     1632.60     1617.18    147.09 o 
   4   4  15       24.38     -103.20     73.03 o 
   5   4  15     1635.73     1835.82    138.20 o 
   6   4  15      110.35       97.75     86.80 o 
   7   4  15        1.16       48.29     93.30 o 
   8   4  15        9.27      -64.89     95.82 o 
   9   4  15       17.29      -96.94     95.88 o 
  10   4  15       81.95      -20.49     98.68 o 
  11   4  15      188.12      454.25    126.09 o 
  12   4  15      222.09      232.19    120.29 o 
  13   4  15        3.22      120.71    122.04 o 
  14   4  15        3.84      -20.93    119.88 o 
  15   4  15       88.87        9.70    132.79 o 
   1   5  15       31.60        6.85     81.89 o 
   2   5  15     1228.16     1341.80    122.50 o 
   3   5  15      270.95      149.78    103.91 o 
   4   5  15       18.44      -41.82     76.45 o 
   5   5  15      409.26      336.54     93.47 o 
   6   5  15        1.85      -40.54     79.42 o 
   7   5  15       31.09       31.34     91.99 o 
   8   5  15      181.74       78.16     99.66 o 
   9   5  15      352.10      391.06    124.30 o 
  10   5  15       30.81      -82.12     97.86 o 
  11   5  15       15.19        0.67    107.75 o 
  12   5  15      122.36       26.41    135.05 o 
  13   5  15        4.50      -82.41    115.96 o 
  14   5  15       16.66       77.93    129.89 o 
   0   6  15     1572.07     1770.22    325.62 o 
   1   6  15      424.85      302.92    122.23 o 
   2   6  15        5.29       59.53     88.44 o 
   3   6  15      389.60      223.59     89.15 o 
   4   6  15        6.80     -110.91     73.94 o 
   5   6  15      511.03      595.80    104.26 o 
   6   6  15       12.04       -1.09     79.74 o 
   7   6  15      180.31       18.01     82.75 o 
   8   6  15     1027.89     1183.56    142.18 o 
   9   6  15      111.79      125.85    108.73 o 
  10   6  15      401.26      696.69    141.58 o 
  11   6  15       70.37      182.95    118.37 o 
  12   6  15       19.84      -11.53    133.32 o 
  13   6  15       13.60      294.16    124.93 o 
  14   6  15        0.71      -70.97    131.82 o 
   1   7  15     1997.09     2657.85    278.74 o 
   2   7  15      244.72       84.13     95.06 o 
   3   7  15       54.17      -62.80     82.76 o 
   4   7  15      211.36      194.19     86.06 o 
   5   7  15      162.96      116.45     86.30 o 
   6   7  15     1249.36     1361.09    137.57 o 
   7   7  15       43.03       -6.97     97.80 o 
   8   7  15       83.40      174.45     93.08 o 
   9   7  15       31.25      -73.96    100.97 o 
  10   7  15      200.77      402.00    169.40 o 
  11   7  15       21.69      229.77    126.70 o 
  12   7  15      436.88      320.12    139.41 o 
  13   7  15      143.62      -59.08    134.67 o 
   0   8  15      911.49     1230.52    278.73 o 
   1   8  15        0.70      -29.41    114.56 o 
   2   8  15       94.45       88.19     97.11 o 
   3   8  15     1690.05     1829.70    172.32 o 
   4   8  15        1.17       37.00     88.50 o 
   5   8  15       68.00      145.57     92.83 o 
   6   8  15      487.20      437.29    111.03 o 
   7   8  15      124.43      -16.54     92.85 o 
   8   8  15      877.65      888.14    126.16 o 
   9   8  15       95.35      119.01    106.69 o 
  10   8  15     1013.49     1126.75    161.02 o 
  11   8  15       28.93      -23.88    119.82 o 
  12   8  15       83.79       10.18    130.42 o 
   1   9  15      423.64      319.99    152.02 o 
   2   9  15      135.17      253.83    109.72 o 
   3   9  15      234.56      219.55    109.85 o 
   4   9  15      913.97     1176.53    161.98 o 
   5   9  15      100.26       64.98     99.64 o 
   6   9  15      493.45      468.40    115.53 o 
   7   9  15      117.90      114.09     99.32 o 
   8   9  15       58.69      118.45    104.91 o 
   9   9  15        4.80      -77.90     97.83 o 
  10   9  15        2.83       -2.37    119.23 o 
  11   9  15       29.15     -182.49    123.26 o 
   0  10  15      542.93       73.93    210.44 o 
   1  10  15      102.78       68.71    141.13 o 
   2  10  15      285.81      436.16    131.18 o 
   3  10  15      427.46      677.03    132.09 o 
   4  10  15        0.31      -23.42    104.10 o 
   5  10  15       11.99       21.56     99.33 o 
   6  10  15      882.95      770.69    130.64 o 
   7  10  15      454.20      419.96    137.02 o 
   8  10  15      444.02      284.60    118.01 o 
   9  10  15       89.12      280.03    119.37 o 
  10  10  15      715.40      829.10    177.60 o 
   1  11  15        8.79     -150.83    174.78 o 
   2  11  15       75.71       99.52    136.94 o 
   3  11  15      211.91      203.37    122.15 o 
   4  11  15     1100.15      907.38    170.88 o 
   5  11  15        8.88       36.83    110.96 o 
   6  11  15      344.12      280.86    118.42 o 
   7  11  15      492.18      598.37    129.21 o 
   8  11  15      216.99      100.74    117.92 o 
   9  11  15       11.44       45.55    121.62 o 
   0  12  15      229.54      143.98    230.77 o 
   1  12  15        3.03      152.80    173.15 o 
   2  12  15      243.09      144.92    146.43 o 
   3  12  15       10.46     -203.14    135.42 o 
   4  12  15       92.00       11.71    121.77 o 
   5  12  15       18.19     -114.90    119.95 o 
   6  12  15      193.54       38.26    127.97 o 
   7  12  15        0.79      -76.88    118.69 o 
   1  13  15        2.59       35.13    147.81 o 
   2  13  15       32.59      337.24    168.06 o 
   3  13  15       36.73       50.55    153.99 o 
   0   0  16     4624.43     4990.08    403.48 o 
   1   0  16       45.28       11.81     93.82 o 
   2   0  16      345.43      425.89    113.89 o 
   3   0  16      206.38       94.68    101.08 o 
   4   0  16      819.19      883.86    153.49 o 
   5   0  16     3507.90     4186.85    302.48 o 
   6   0  16      204.57       50.55    152.23 o 
   7   0  16       19.23      -99.40    107.75 o 
   8   0  16      392.23      574.28    152.38 o 
   9   0  16      122.48       48.50    126.67 o 
  10   0  16        0.95       92.31    128.11 o 
  11   0  16     2308.18     2528.42    313.25 o 
  12   0  16        9.16      109.57    166.49 o 
  13   0  16     1183.19     1484.49    224.45 o 
  14   0  16      286.69       72.86    159.31 o 
   1   1  16      775.74      698.51     93.29 o 
   2   1  16      793.60      954.86     95.80 o 
   3   1  16       96.66      131.14     70.24 o 
   4   1  16        1.31      -40.25     69.16 o 
   5   1  16     1433.92     1627.65    131.56 o 
   6   1  16       14.82       70.46     81.38 o 
   7   1  16     6643.17     7087.75    254.31 o 
   8   1  16      622.24      802.23    113.40 o 
   9   1  16     3463.15     3653.29    192.21 o 
  10   1  16       51.71       23.43     89.30 o 
  11   1  16      286.32      530.57    114.16 o 
  12   1  16      450.04      218.39    105.04 o 
  13   1  16        0.75     -115.02    108.01 o 
  14   1  16      379.39      398.41    122.21 o 
   0   2  16      495.47      346.07    122.84 o 
   1   2  16      630.84      718.29    116.19 o 
   2   2  16       57.99       18.76     72.72 o 
   3   2  16      645.94      739.81     89.94 o 
   4   2  16       49.43      -33.14     71.80 o 
   5   2  16     2104.86     2465.68    155.89 o 
   6   2  16      195.95       96.52     90.46 o 
   7   2  16       36.39      -82.77     87.83 o 
   8   2  16      113.33      123.91    104.74 o 
   9   2  16      163.08      105.10     96.88 o 
  10   2  16      139.46      177.05    103.16 o 
  11   2  16      859.21      875.20    139.10 o 
  12   2  16       63.81      123.17    114.49 o 
  13   2  16      468.97      539.72    133.07 o 
  14   2  16      203.93      187.63    123.02 o 
   1   3  16     2708.17     2912.92    191.12 o 
   2   3  16      161.65       17.66     79.52 o 
   3   3  16        4.13      -41.28     76.80 o 
   4   3  16       94.06      -25.12     79.79 o 
   5   3  16      982.63      820.94    122.37 o 
   6   3  16       26.25      -45.59     92.99 o 
   7   3  16     2835.34     3216.05    236.20 o 
   8   3  16      214.61      166.17    107.10 o 
   9   3  16     1125.24     1083.08    150.05 o 
  10   3  16      281.63      421.41    128.30 o 
  11   3  16      636.29      603.56    216.33 o 
  12   3  16        2.21      146.79    138.10 o 
  13   3  16        0.82      -68.53    119.82 o 
  14   3  16       19.41      100.54    128.61 o 
   0   4  16      108.88       85.52    146.26 o 
   1   4  16     3564.03     3590.54    213.04 o 
   2   4  16      116.02      113.49     83.58 o 
   3   4  16     4262.32     4877.49    210.36 o 
   4   4  16        0.52        9.57     83.40 o 
   5   4  16     1566.14     1930.13    181.86 o 
   6   4  16       15.77       60.51     93.82 o 
   7   4  16     1026.42     1579.62    162.14 o 
   8   4  16      678.89      248.84    114.92 o 
   9   4  16       65.73      -80.69    133.12 o 
  10   4  16      439.71      249.46    119.41 o 
  11   4  16       72.59      136.47    123.65 o 
  12   4  16      290.70      114.03    118.68 o 
  13   4  16      278.65      320.52    132.73 o 
  14   4  16       44.93      -56.01    127.00 o 
   1   5  16    10630.53    10786.49    420.20 o 
   2   5  16       61.95       87.18     84.21 o 
   3   5  16      824.56      967.02    133.64 o 
   4   5  16       90.32      -43.79     82.73 o 
   5   5  16      151.65      102.29    115.21 o 
   6   5  16        2.24     -115.54     83.46 o 
   7   5  16       42.91        1.64    101.21 o 
   8   5  16       54.07       -8.86    106.25 o 
   9   5  16       21.90      -94.32    104.96 o 
  10   5  16      120.36      124.88    119.55 o 
  11   5  16      436.40      338.28    129.96 o 
  12   5  16      250.98      137.44    124.58 o 
  13   5  16       63.89      103.44    131.00 o 
   0   6  16      762.41     1180.29    217.18 o 
   1   6  16      716.83      511.21    138.80 o 
   2   6  16      227.55      142.93    102.09 o 
   3   6  16     1891.28     2026.95    162.65 o 
   4   6  16      298.41      417.51    105.03 o 
   5   6  16      739.35      952.69    122.32 o 
   6   6  16      112.12       -5.25     91.50 o 
   7   6  16      349.07      459.05    119.83 o 
   8   6  16      248.56      144.30    117.55 o 
   9   6  16        0.59        8.23    111.98 o 
  10   6  16      103.51      112.88    116.01 o 
  11   6  16       65.32      167.61    122.41 o 
  12   6  16      307.04      570.67    141.49 o 
  13   6  16      324.92      308.85    145.05 o 
   1   7  16     2758.15     2696.75    224.59 o 
   2   7  16      106.06      220.91    101.43 o 
   3   7  16     1276.91     1341.85    149.82 o 
   4   7  16       59.90      -14.63     93.93 o 
   5   7  16      327.88      274.43     97.34 o 
   6   7  16       10.73       28.71     94.40 o 
   7   7  16       53.13       18.79     94.61 o 
   8   7  16       82.83      260.61    123.09 o 
   9   7  16      233.38      231.41    136.78 o 
  10   7  16      111.31      152.79    125.58 o 
  11   7  16      117.82      220.87    130.05 o 
  12   7  16       42.35      231.60    135.78 o 
   0   8  16      562.00      639.38    245.24 o 
   1   8  16       37.39      -99.06    131.85 o 
   2   8  16      126.94       -8.00    101.60 o 
   3   8  16      835.33      668.51    129.94 o 
   4   8  16      178.70       47.78     99.58 o 
   5   8  16     1700.64     1943.75    159.19 o 
   6   8  16      652.62      399.60    114.81 o 
   7   8  16       70.36      119.35    102.89 o 
   8   8  16      122.00       43.09    109.82 o 
   9   8  16      492.51      142.69    141.55 o 
  10   8  16       55.55      110.22    123.88 o 
  11   8  16      350.15      253.13    147.52 o 
   1   9  16       36.65       78.67    153.82 o 
   2   9  16       72.88      -83.23    125.54 o 
   3   9  16       52.16       83.60    108.15 o 
   4   9  16       71.61       72.74    108.07 o 
   5   9  16      132.22       75.72    112.16 o 
   6   9  16      132.93      260.80    114.15 o 
   7   9  16     1338.36     1363.37    153.63 o 
   8   9  16        2.37      -22.66    103.76 o 
   9   9  16      435.02      556.77    139.07 o 
  10   9  16      175.66      110.27    138.36 o 
   0  10  16        2.00      -49.91    201.65 o 
   1  10  16       48.17      -87.32    140.86 o 
   2  10  16       27.12      -24.17    134.48 o 
   3  10  16        4.63     -150.84    121.26 o 
   4  10  16      140.47      434.75    132.68 o 
   5  10  16      381.74      291.88    128.19 o 
   6  10  16      247.66      113.22    115.01 o 
   7  10  16        0.31       21.85    112.29 o 
   8  10  16        6.68      -16.49    109.20 o 
   9  10  16      509.46      508.08    160.88 o 
   1  11  16       75.21      100.41    163.15 o 
   2  11  16      182.74      341.33    150.55 o 
   3  11  16        7.04      106.17    142.24 o 
   4  11  16       24.64      -40.37    116.42 o 
   5  11  16        2.63       72.63    129.60 o 
   6  11  16       19.56      -38.54    121.87 o 
   7  11  16      422.54      552.43    202.14 o 
   0  12  16       82.30     -318.83    212.55 o 
   1  12  16      128.81       62.46    146.80 o 
   2  12  16      195.04      168.72    153.48 o 
   3  12  16        5.78       24.23    150.08 o 
   4  12  16       91.51      106.84    143.44 o 
   1   1  17      591.82      631.53     96.18 o 
   2   1  17      195.31      203.99     90.71 o 
   3   1  17       34.86       92.04     75.37 o 
   4   1  17      267.21      233.36     83.61 o 
   5   1  17      180.83      151.74     87.41 o 
   6   1  17      284.99      206.30     91.70 o 
   7   1  17      303.33      301.91    101.56 o 
   8   1  17      107.94      134.52     92.56 o 
   9   1  17        0.19      -18.42     97.59 o 
  10   1  17      105.19      134.33    100.57 o 
  11   1  17      335.86      299.51    122.29 o 
  12   1  17       74.55      -76.30    109.53 o 
  13   1  17       10.25       73.00    118.85 o 
   0   2  17      113.16      105.24    145.58 o 
   1   2  17      869.51     1031.21    130.02 o 
   2   2  17     1645.38     1580.10    140.31 o 
   3   2  17       70.54      -17.51     88.42 o 
   4   2  17       28.07      -82.51     87.34 o 
   5   2  17       98.62        7.69     97.44 o 
   6   2  17        7.35      -18.29    102.94 o 
   7   2  17       99.82       90.05    107.88 o 
   8   2  17       70.89      115.69    111.44 o 
   9   2  17     1494.65     1372.69    169.70 o 
  10   2  17        3.24     -121.57    112.88 o 
  11   2  17      112.11      155.40    129.92 o 
  12   2  17       52.45      -15.96    125.86 o 
  13   2  17      227.13      208.54    175.73 o 
   1   3  17      628.78      524.27    126.39 o 
   2   3  17       41.12       75.37     85.19 o 
   3   3  17      657.13      795.82    123.41 o 
   4   3  17      255.15      188.68    101.58 o 
   5   3  17      785.59      686.35    121.73 o 
   6   3  17       37.69       21.17     99.54 o 
   7   3  17     1623.14     1635.12    170.67 o 
   8   3  17       90.98       78.03    111.05 o 
   9   3  17       17.36      149.95    115.77 o 
  10   3  17      360.11      373.92    129.66 o 
  11   3  17      670.99      726.38    156.02 o 
  12   3  17      354.51       79.58    143.79 o 
  13   3  17        0.44      -55.68    118.63 o 
   0   4  17      240.74      304.10    162.19 o 
   1   4  17       13.95      151.61    119.08 o 
   2   4  17       16.73      -29.88     85.81 o 
   3   4  17      868.23      839.95    114.47 o 
   4   4  17      138.83      232.91     93.42 o 
   5   4  17       98.97      131.91    101.93 o 
   6   4  17       36.37       58.79    105.41 o 
   7   4  17       16.82       61.33    109.05 o 
   8   4  17       12.61       88.73    113.86 o 
   9   4  17      276.34      300.39    143.73 o 
  10   4  17       71.54      113.40    117.60 o 
  11   4  17        2.50      -44.34    116.77 o 
  12   4  17       17.92      -87.74    122.97 o 
  13   4  17      137.20      285.28    173.99 o 
   1   5  17        1.44     -180.12    120.08 o 
   2   5  17       53.98     -134.24    121.41 o 
   3   5  17       76.23      -62.62    101.43 o 
   4   5  17      173.15      -69.26     92.11 o 
   5   5  17        1.56      -89.36     94.39 o 
   6   5  17       11.24       21.19     97.44 o 
   7   5  17      198.05      142.68    150.52 o 
   8   5  17       20.77       21.24    111.67 o 
   9   5  17      265.38       44.74    218.31 o 
  10   5  17       27.61     -167.74    111.82 o 
  11   5  17      489.44      400.60    141.98 o 
  12   5  17       51.30      -15.88    121.37 o 
   0   6  17       47.82      206.07    204.92 o 
   1   6  17      123.34      138.70    129.70 o 
   2   6  17     1082.36      908.92    145.84 o 
   3   6  17      193.53      135.28    119.69 o 
   4   6  17       17.09      -11.64     91.98 o 
   5   6  17       59.09       62.58     97.22 o 
   6   6  17        9.74      112.49    120.82 o 
   7   6  17      125.60      110.35    120.60 o 
   8   6  17       36.71      108.42    119.93 o 
   9   6  17      272.47      263.28    131.18 o 
  10   6  17       28.35      157.23    127.88 o 
  11   6  17        0.82      152.56    131.46 o 
  12   6  17       80.51      177.30    140.57 o 
   1   7  17     1049.20      937.46    250.42 o 
   2   7  17       61.07      -37.79    108.72 o 
   3   7  17      117.71      140.42    110.42 o 
   4   7  17      727.13      875.12    139.48 o 
   5   7  17      168.23      161.06    100.80 o 
   6   7  17      160.59      170.24    104.56 o 
   7   7  17        1.21      -79.48    106.13 o 
   8   7  17       68.26     -140.59    113.96 o 
   9   7  17       76.80       57.68    177.32 o 
  10   7  17       13.52      141.31    131.77 o 
  11   7  17        0.87       10.56    131.22 o 
   0   8  17       86.78     -138.53    191.45 o 
   1   8  17      294.96      297.54    156.66 o 
   2   8  17      347.61      350.07    127.09 o 
   3   8  17      262.14       82.43    109.45 o 
   4   8  17       10.33       20.41    110.70 o 
   5   8  17     1077.47     1284.81    161.76 o 
   6   8  17      447.69      425.76    120.35 o 
   7   8  17      348.13      164.74    119.46 o 
   8   8  17      187.31      119.35    126.97 o 
   9   8  17      104.17     -164.96    121.54 o 
  10   8  17      145.80      106.51    134.54 o 
   1   9  17      570.48      452.56    276.20 o 
   2   9  17       63.98      -98.22    119.24 o 
   3   9  17      156.37      294.15    126.34 o 
   4   9  17      223.67      246.37    125.16 o 
   5   9  17        0.04      -66.11    107.13 o 
   6   9  17      306.32       12.11    123.03 o 
   7   9  17       19.10       79.69    112.31 o 
   8   9  17        0.73       36.10    125.04 o 
   9   9  17      231.88      193.37    147.44 o 
   0  10  17      651.44      448.68    260.26 o 
   1  10  17       53.33      274.80    169.56 o 
   2  10  17        3.90       54.82    136.87 o 
   3  10  17        3.84      -81.63    156.59 o 
   4  10  17      206.81      212.82    126.77 o 
   5  10  17      371.26      175.58    161.72 o 
   6  10  17      121.43        7.42    126.15 o 
   7  10  17       65.66      -54.60    123.68 o 
   1  11  17        1.70      -87.20    148.79 o 
   2  11  17       93.39      129.69    156.79 o 
   3  11  17       65.36      118.55    150.52 o 
   4  11  17       91.14       71.53    138.42 o 
   5  11  17      130.61      124.71    147.14 o 
   0   0  18      627.43     1469.04    296.17 o 
   1   0  18      279.33      640.34    158.79 o 
   2   0  18       32.79       52.05    128.25 o 
   3   0  18       92.20      238.20    127.19 o 
   4   0  18     1439.83     1311.48    180.26 o 
   5   0  18      551.34      724.94    159.69 o 
   6   0  18     1055.18      842.02    170.62 o 
   7   0  18       11.82      104.62    133.21 o 
   8   0  18       72.68     -182.91    121.94 o 
   9   0  18       75.98      223.57    148.87 o 
  10   0  18     1774.57     2594.60    259.31 o 
  11   0  18       35.80      -20.70    194.65 o 
  12   0  18       41.34        3.38    156.03 o 
   1   1  18     1047.62     1097.98    136.38 o 
   2   1  18      145.51       99.14    106.48 o 
   3   1  18        5.30      -63.49     84.15 o 
   4   1  18     1015.12     1278.21    139.80 o 
   5   1  18       19.95      112.01     98.46 o 
   6   1  18      277.28      131.46    105.53 o 
   7   1  18       65.18      -53.08     99.08 o 
   8   1  18      780.83      829.72    174.41 o 
   9   1  18      862.81      746.63    137.70 o 
  10   1  18      408.74      501.86    132.48 o 
  11   1  18       55.57      185.13    121.29 o 
  12   1  18      279.76       40.14    138.52 o 
   0   2  18     4770.81     5921.11    408.98 o 
   1   2  18       76.34      144.27    100.16 o 
   2   2  18      487.85      364.42    122.79 o 
   3   2  18      213.47      206.86    108.62 o 
   4   2  18       97.92      100.58    105.25 o 
   5   2  18       26.22      -42.42    102.82 o 
   6   2  18     1483.00     1528.61    172.29 o 
   7   2  18       39.71      -37.18    112.24 o 
   8   2  18      259.13      336.51    130.64 o 
   9   2  18      182.88      135.58    124.02 o 
  10   2  18      634.46      864.94    158.32 o 
  11   2  18       52.87     -160.59    121.49 o 
  12   2  18        2.68      172.04    137.31 o 
   1   3  18       57.90      -90.58    104.92 o 
   2   3  18     1388.60     1361.10    245.80 o 
   3   3  18      171.40       29.44    102.64 o 
   4   3  18     1142.41     1367.85    151.34 o 
   5   3  18        1.31      120.39    112.00 o 
   6   3  18      409.55      468.60    130.81 o 
   7   3  18      719.35      730.09    142.58 o 
   8   3  18      162.62      124.65    123.50 o 
   9   3  18       52.02      106.68    121.27 o 
  10   3  18      217.98      254.17    152.50 o 
  11   3  18      128.42      132.41    132.99 o 
  12   3  18      240.54       86.87    136.16 o 
   0   4  18     1156.59      891.37    283.93 o 
   1   4  18        3.26      -95.47    119.28 o 
   2   4  18      789.80      981.91    154.22 o 
   3   4  18       78.43       69.53     95.56 o 
   4   4  18      151.03      310.38    123.34 o 
   5   4  18      456.77      329.05    125.17 o 
   6   4  18       37.94       48.23    108.56 o 
   7   4  18       32.25      113.49    118.24 o 
   8   4  18      599.51      862.91    159.41 o 
   9   4  18      288.27       58.92    121.30 o 
  10   4  18       27.03       49.61    125.71 o 
  11   4  18      252.24      215.73    139.72 o 
  12   4  18       59.73     -133.18    131.56 o 
   1   5  18       80.06     -109.77    131.44 o 
   2   5  18      148.02      198.99    173.77 o 
   3   5  18       64.19      137.31    113.87 o 
   4   5  18      500.97      416.24    122.27 o 
   5   5  18       10.10       49.60    108.49 o 
   6   5  18     1064.69     1202.53    217.70 o 
   7   5  18      503.29      341.78    135.69 o 
   8   5  18        0.72       51.17    122.95 o 
   9   5  18      276.29      208.55    169.40 o 
  10   5  18        0.99      -27.18    124.79 o 
  11   5  18        6.96      -33.13    127.03 o 
   0   6  18       88.10       38.84    210.26 o 
   1   6  18      203.40       80.18    144.53 o 
   2   6  18     1709.43     1725.56    186.46 o 
   3   6  18        6.83      -76.14    105.15 o 
   4   6  18        4.23     -104.52    103.04 o 
   5   6  18      344.42      430.40    123.95 o 
   6   6  18       68.97       85.43    107.51 o 
   7   6  18        5.38     -112.54    117.56 o 
   8   6  18     1082.31     1475.03    187.82 o 
   9   6  18      253.30      291.98    150.00 o 
  10   6  18       75.36      193.05    138.23 o 
   1   7  18       89.30       63.18    147.68 o 
   2   7  18      352.15      301.16    132.18 o 
   3   7  18       61.12       82.74    113.89 o 
   4   7  18      812.43      907.46    147.59 o 
   5   7  18       40.96       61.84    113.04 o 
   6   7  18      216.57      392.13    127.94 o 
   7   7  18      137.06       65.22    124.53 o 
   8   7  18       34.30      -88.57    128.74 o 
   9   7  18      105.45     -167.19    126.71 o 
   0   8  18       86.99      286.47    217.85 o 
   1   8  18      124.55       84.48    156.28 o 
   2   8  18      314.92      283.90    149.61 o 
   3   8  18      103.14       59.37    118.29 o 
   4   8  18       11.68       80.07    116.45 o 
   5   8  18       49.19      214.63    123.25 o 
   6   8  18      138.83      151.91    140.91 o 
   7   8  18        0.42     -104.34    117.06 o 
   8   8  18      426.64      530.88    149.74 o 
   1   9  18      246.32      258.14    151.22 o 
   2   9  18      118.20      -38.46    137.67 o 
   3   9  18        0.10     -120.41    136.59 o 
   4   9  18      237.98      299.64    131.23 o 
   5   9  18       36.91      -21.41    121.95 o 
   6   9  18      248.44       56.49    145.91 o 
   7   9  18       18.94     -190.50    127.00 o 
   0  10  18      240.87       67.51    254.13 o 
   1  10  18       51.57     -196.31    130.87 o 
   2  10  18        4.85       99.84    150.01 o 
   3  10  18      155.53      300.57    190.70 o 
   4  10  18        1.70       -8.45    183.09 o 
   5  10  18        8.63      -66.26    132.27 o 
   1   1  19      115.41      243.42    136.40 o 
   2   1  19       38.83      -21.37    105.66 o 
   3   1  19       69.53      182.84    126.73 o 
   4   1  19       97.01      168.84    120.80 o 
   5   1  19      510.56      604.55    134.83 o 
   6   1  19      164.89      274.42    128.11 o 
   7   1  19        8.21      196.18    123.87 o 
   8   1  19       90.26      116.63    124.78 o 
   9   1  19       19.42     -130.67    121.76 o 
  10   1  19       12.83      -77.81    121.62 o 
  11   1  19      102.73      169.73    141.28 o 
   0   2  19     1667.57     1887.65    272.98 o 
   1   2  19       29.00       35.67    182.31 o 
   2   2  19      176.09      207.85    143.54 o 
   3   2  19      225.75      194.13    132.78 o 
   4   2  19        4.66       -5.60    110.15 o 
   5   2  19       31.65     -138.24    106.60 o 
   6   2  19        1.67       53.96    117.77 o 
   7   2  19      710.77      714.42    148.52 o 
   8   2  19       26.04      110.81    123.51 o 
   9   2  19        3.17     -116.91    118.84 o 
  10   2  19       35.17      149.56    136.15 o 
  11   2  19      120.99      144.16    141.19 o 
   1   3  19     1317.54     1609.98    184.71 o 
   2   3  19       97.02       16.24    158.93 o 
   3   3  19      237.82      448.42    150.64 o 
   4   3  19       22.40       28.85    115.21 o 
   5   3  19      541.85      693.55    165.12 o 
   6   3  19       66.71       90.21    122.18 o 
   7   3  19      155.28      261.66    130.94 o 
   8   3  19        5.85      178.51    133.70 o 
   9   3  19      552.27      548.47    155.43 o 
  10   3  19      128.28      227.42    139.84 o 
  11   3  19       25.56     -130.22    175.56 o 
   0   4  19      151.71     -285.65    190.43 o 
   1   4  19      127.17      115.80    119.60 o 
   2   4  19      268.77      391.35    136.29 o 
   3   4  19      703.13      887.86    155.84 o 
   4   4  19       95.88      160.78    117.47 o 
   5   4  19       26.54      249.88    125.02 o 
   6   4  19      275.19      347.26    134.24 o 
   7   4  19      246.38      278.24    128.99 o 
   8   4  19       11.30     -134.20    117.11 o 
   9   4  19      164.47       49.18    143.15 o 
  10   4  19       74.22      -31.89    130.69 o 
   1   5  19      112.47      -11.25    182.07 o 
   2   5  19       60.92     -166.92    116.03 o 
   3   5  19      397.65      240.85    165.16 o 
   4   5  19        7.66     -168.16    150.73 o 
   5   5  19      181.74      124.27    129.43 o 
   6   5  19        0.53       28.88    120.33 o 
   7   5  19        2.55      177.92    132.25 o 
   8   5  19        1.98       64.06    130.28 o 
   9   5  19       20.53        2.18    132.48 o 
  10   5  19       29.55      120.67    144.73 o 
   0   6  19        0.75      -95.92    201.71 o 
   1   6  19        0.81       92.84    154.80 o 
   2   6  19      333.67      605.68    191.34 o 
   3   6  19       90.19     -107.50    132.17 o 
   4   6  19        0.06     -178.20    139.73 o 
   5   6  19        9.56      100.96    133.81 o 
   6   6  19        8.78      -21.48    124.26 o 
   7   6  19       11.21      157.79    136.66 o 
   8   6  19      176.58      347.90    143.32 o 
   9   6  19      117.86      234.39    144.94 o 
   1   7  19       51.28      -79.36    131.89 o 
   2   7  19        0.26      -15.52    131.28 o 
   3   7  19      119.93      -64.69    126.42 o 
   4   7  19       72.23      -85.94    111.06 o 
   5   7  19      556.23      699.27    165.38 o 
   6   7  19      202.29      162.64    148.66 o 
   7   7  19      499.75      573.52    154.02 o 
   8   7  19        6.76       74.05    139.61 o 
   0   8  19       17.45     -186.90    222.14 o 
   1   8  19      303.51      654.50    170.06 o 
   2   8  19        3.37      -19.41    142.43 o 
   3   8  19       35.11       80.57    148.00 o 
   4   8  19      268.70      401.34    138.83 o 
   5   8  19      499.68      566.49    216.72 o 
   6   8  19        9.27      -78.43    155.54 o 
   1   9  19       54.17       55.55    149.21 o 
   2   9  19        5.73      -31.38    149.84 o 
   3   9  19        8.22       26.79    143.62 o 
   4   9  19       12.91       25.32    140.18 o 
   0   0  20     1306.39     2512.40    618.71 o 
   1   0  20      219.51      505.21    297.74 o 
   2   0  20        2.59     -141.14    205.54 o 
   3   0  20      712.11      488.11    268.05 o 
   4   0  20      139.99      328.17    236.93 o 
   5   0  20     2839.02     4008.90    456.01 o 
   6   0  20      117.17      427.23    263.21 o 
   7   0  20      614.02      114.67    240.99 o 
   8   0  20       15.96       69.47    319.37 o 
   9   0  20      435.11      478.21    371.95 o 
  10   0  20      194.36      -73.98    255.36 o 
   1   1  20      999.60     1411.48    234.48 o 
   2   1  20      108.41       85.91    165.38 o 
   3   1  20     1127.48     1569.86    217.05 o 
   4   1  20      102.12       51.32    122.81 o 
   5   1  20        0.63        2.86    124.77 o 
   6   1  20       68.45      163.12    133.75 o 
   7   1  20        6.30      -93.82    133.58 o 
   8   1  20       14.28      -10.65    133.35 o 
   9   1  20      592.20      769.00    168.44 o 
  10   1  20        1.42       86.74    146.64 o 
   0   2  20      335.77      300.59    435.29 o 
   1   2  20      106.79      239.31    148.55 o 
   2   2  20       42.27      169.93    161.92 o 
   3   2  20      197.52      118.27    156.03 o 
   4   2  20        0.69       -9.90    123.84 o 
   5   2  20      917.47     1105.66    235.81 o 
   6   2  20      550.89      548.88    145.43 o 
   7   2  20       60.30      129.18    132.71 o 
   8   2  20       15.19       95.62    134.11 o 
   9   2  20       97.14       10.21    143.14 o 
   1   3  20      717.56     1076.67    191.93 o 
   2   3  20       23.85      139.57    137.62 o 
   3   3  20       83.77      180.04    200.67 o 
   4   3  20      113.37      260.82    155.03 o 
   5   3  20       91.02      256.74    138.48 o 
   6   3  20        4.09      118.02    130.96 o 
   7   3  20       49.47       56.32    130.43 o 
   8   3  20      232.96       96.84    138.25 o 
   9   3  20      216.67      331.94    151.56 o 
   0   4  20       13.50     -131.54    231.87 o 
   1   4  20       14.54     -144.60    129.39 o 
   2   4  20       16.39       54.08    144.56 o 
   3   4  20      567.79      544.42    174.36 o 
   4   4  20       23.79       60.29    141.64 o 
   5   4  20      112.60      239.59    153.87 o 
   6   4  20      239.23      106.52    137.38 o 
   7   4  20       11.10      293.77    157.25 o 
   8   4  20      179.41      -85.58    210.61 o 
   1   5  20       24.63     -103.32    134.81 o 
   2   5  20       50.21      141.75    171.71 o 
   3   5  20       57.99      -95.89    203.06 o 
   4   5  20       50.62     -189.98    126.66 o 
   5   5  20      198.89      304.73    199.02 o 
   6   5  20       60.13      215.87    132.84 o 
   7   5  20      443.70      585.45    160.53 o 
   8   5  20       39.64      -18.47    138.66 o 
   0   6  20      103.64      143.57    425.77 o 
   1   6  20       78.46      269.38    149.52 o 
   2   6  20      474.38      526.25    174.25 o 
   3   6  20      140.74      237.63    156.03 o 
   4   6  20        0.25       29.05    137.08 o 
   5   6  20      207.85      219.95    157.03 o 
   6   6  20       58.95      150.40    166.99 o 
   7   6  20       72.45      157.87    148.17 o 
   1   7  20       24.21      242.76    158.62 o 
   2   7  20      303.62      166.87    154.69 o 
   3   7  20       18.51       48.82    159.18 o 
   4   7  20       47.60     -115.81    134.94 o 
   5   7  20       19.76     -178.13    135.75 o 
   0   8  20       29.61      313.78    274.95 o 
   1   8  20        7.95      -56.13    147.84 o 
   2   8  20       75.23      174.76    157.22 o 
   3   8  20      344.29      311.99    165.05 o 
   1   1  21       95.22     -190.30    165.48 o 
   2   1  21        3.07      106.79    193.67 o 
   3   1  21       13.43      152.49    172.41 o 
   4   1  21       22.32       91.29    143.27 o 
   5   1  21        5.47      232.74    154.16 o 
   6   1  21       67.84     -110.42    154.64 o 
   7   1  21        4.02      -33.26    147.93 o 
   8   1  21      181.35      223.32    175.67 o 
   0   2  21       35.28      177.89    264.79 o 
   1   2  21       13.41      209.04    184.87 o 
   2   2  21      186.44      137.39    166.30 o 
   3   2  21       67.38      154.56    166.32 o 
   4   2  21       71.24       74.00    175.37 o 
   5   2  21       77.35       57.69    138.36 o 
   6   2  21      175.14      251.33    140.51 o 
   7   2  21        3.80      -43.81    133.11 o 
   1   3  21      138.59      -10.56    189.38 o 
   2   3  21        0.16      111.13    157.28 o 
   3   3  21      132.06      195.19    166.89 o 
   4   3  21       24.11      188.93    176.68 o 
   5   3  21       57.00      185.82    162.01 o 
   6   3  21      494.51      828.57    173.23 o 
   7   3  21       14.91        2.13    140.71 o 
   0   4  21        8.13      -68.80    174.22 o 
   1   4  21       20.52      -11.03    205.90 o 
   2   4  21      371.74      434.21    192.30 o 
   3   4  21       12.41      -48.98    160.87 o 
   4   4  21        0.75       87.51    175.56 o 
   5   4  21       35.22      148.83    150.34 o 
   6   4  21      267.84      586.98    178.59 o 
   1   5  21       24.31     -194.16    168.17 o 
   2   5  21      104.91      180.04    183.31 o 
   3   5  21        1.32     -133.68    151.04 o 
   4   5  21       70.18       94.16    172.51 o 
   5   5  21        6.20       19.75    153.77 o 
   0   6  21      339.57      165.95    420.18 o 
   1   6  21        0.65       16.81    166.15 o 
   2   6  21      111.14       91.19    171.76 o 
   3   6  21        8.38        7.13    178.52 o 
   4   6  21       16.08      -75.55    178.32 o 
   1   0  22      337.97      134.02    456.32 o 
   2   0  22        9.69      256.70    445.47 o 
   3   0  22       14.46      212.30    429.28 o 
   4   0  22      113.66      391.72    470.50 o 
   5   0  22       36.51     -111.17    254.95 o 
   1   1  22        2.67      228.06    329.15 o 
   2   1  22       44.97      406.29    417.18 o 
   3   1  22       31.75      -91.09    295.30 o 
   4   1  22      165.40      181.62    242.72 o 
   5   1  22      671.40      556.43    223.39 o 
   0   2  22      265.64      356.80    723.78 o 
   1   2  22      124.20      305.50    267.34 o 
   2   2  22      220.95      105.49    300.99 o 
   3   2  22        1.79     -188.94    248.47 o 
   4   2  22       17.76      134.77    182.40 o 
   5   2  22      169.15      277.35    233.96 o 
   1   3  22       93.49      118.96    226.29 o 
   2   3  22      114.43      356.10    215.57 o 
   3   3  22        8.22      -22.35    173.05 o 
   4   3  22      345.56      550.07    206.59 o 
   0   4  22       36.83     -244.28    258.69 o 
   1   4  22        1.13      144.58    236.14 o 
   2   4  22      432.70      550.84    221.62 o 
                                                 
